# Supplementary material for: Deficiency of TYROBP, an adapter protein for TREM2 and CR3 receptors, is neuroprotective in a mouse model of early Alzheimer’s pathology
Source: Acta Neuropathol. 2017 Jun 13;134(5):769–88. doi: 10.1007/s00401-017-1737-3 (PMC5645450; doi:10.1007/s00401-017-1737-3)
Supplement: Supplementary file 3 — Suppl.3_DEG_Tyrobp.vs.WT (XLSX 51 kb) [file 401_2017_1737_MOESM3_ESM.xlsx]

## Sheet: Sheet1
Genes showing significant differential gene expression at FDR <= 0.1 and fold change >= 1.2
Geneid	Start	End	Strand	Length	human_gene	logFC	AveExpr	t	P.Value	FDR	Contrast
Tyrobp	30413788	30417579	+	566	TYROBP	-4.6926	1.2766	-26.9969	1.19182e-28	1.86186e-24	KO.vs.WT.in.DG		KO.vs.WT: comparison between Tyrobp(KO) and WT
Tyrobp	30413788	30417579	+	566	TYROBP	-4.90071	1.2766	-26.8266	1.54252e-28	2.40973e-24	KO.vs.WT.in.PC		HT.vs.WT: comparison between Tyrobp(heterozygous) and WT
Tyrobp	30413788	30417579	+	566	TYROBP	-3.79895	1.2766	-20.4439	8.15446e-24	1.27389e-19	KO.vs.HT.in.PC		KO.vs.HT: comparison between Tyrobp(KO) and Tyrobp(heterozygous)
Tyrobp	30413788	30417579	+	566	TYROBP	-3.50797	1.2766	-17.7458	1.93412e-21	3.02148e-17	KO.vs.HT.in.DG
Nudt19	35547185	35555928	-	1922	NUDT19	-1.33041	5.38148	-13.7876	2.07368e-17	1.61975e-13	KO.vs.WT.in.PC		PC: Frontal cortex
Zfp14	30036359	30051396	-	3491	ZFP14	0.892574	4.03162	12.9118	2.04873e-16	1.60027e-12	KO.vs.WT.in.DG		DG: Dentate Gyrus
Nudt19	35547185	35555928	-	1922	NUDT19	-1.23096	5.38148	-12.5424	5.53826e-16	2.88396e-12	KO.vs.WT.in.DG
Tyrobp	30413788	30417579	+	566	TYROBP	-1.10176	1.2766	-11.5926	7.73203e-15	1.2079e-10	HT.vs.WT.in.PC
Blvrb	27447978	27465981	+	998	BLVRB	0.931268	2.50444	11.0796	3.36976e-14	1.31606e-10	KO.vs.WT.in.DG
Tyrobp	30413788	30417579	+	566	TYROBP	-1.18464	1.2766	-10.7967	7.69965e-14	1.20284e-09	HT.vs.WT.in.DG
Kirrel2	30447766	30457515	-	3122	KIRREL2	1.47825	3.13981	9.84509	1.33851e-12	4.18205e-09	KO.vs.WT.in.DG
Zfp780b	27959800	27979157	-	5511	ZNF780B	-0.456565	4.93971	-8.85696	2.92527e-11	7.61642e-08	KO.vs.WT.in.DG
Zfp14	30036359	30051396	-	3491	ZFP14	0.64167	4.03162	8.93248	2.30156e-11	9.50224e-08	KO.vs.WT.in.PC
Pdcd5	35641985	35647482	-	642	PDCD5	-0.573414	4.29155	-8.91496	2.43304e-11	9.50224e-08	KO.vs.WT.in.PC
Blvrb	27447978	27465981	+	998	BLVRB	0.712332	2.50444	8.71977	4.52965e-11	1.41524e-07	KO.vs.WT.in.PC
Nudt19	35547185	35555928	-	1922	NUDT19	-0.802536	5.38148	-8.1914	2.48662e-10	1.9423e-06	KO.vs.HT.in.PC
Pdcd5	35641985	35647482	-	642	PDCD5	-0.497282	4.29155	-7.52955	2.17887e-09	4.86262e-06	KO.vs.WT.in.DG
Tdrd12	35493610	35537744	-	1621	LOC101929327	1.28032	-0.966648	7.38372	3.53163e-09	6.89639e-06	KO.vs.WT.in.DG
Gmfg	28437447	28446895	+	1111	GMFG	1.21988	-0.364873	7.06813	1.00902e-08	1.75143e-05	KO.vs.WT.in.DG
Mrps12	28739641	28741781	-	684	MRPS12	-0.736978	4.31946	-7.02186	1.17748e-08	1.83945e-05	KO.vs.WT.in.DG
Mrps12	28739641	28741781	-	684	MRPS12	-0.663018	4.31946	-6.55081	5.69743e-08	0.000148342	KO.vs.WT.in.PC
Nudt19	35547185	35555928	-	1922	NUDT19	-0.771873	5.38148	-6.87054	1.95225e-08	0.00015249	KO.vs.HT.in.DG
Zfp383	29908517	29916813	+	2620	ZNF383	0.555861	3.63589	6.14082	2.25547e-07	0.000320318	KO.vs.WT.in.DG
Sbsn	30751471	30756134	+	2286	SBSN	-0.682532	1.39024	-6.00708	3.53256e-07	0.000459881	KO.vs.WT.in.DG
Gramd1a	31130127	31151050	-	2681	GRAMD1A	0.295528	6.4655	5.96131	4.11851e-07	0.000494918	KO.vs.WT.in.DG
Fbxo17	28716790	28738140	+	1968	FBXO17	-1.25013	0.0638901	-5.73075	8.91283e-07	0.000994544	KO.vs.WT.in.DG
Ltbp4	27305141	27337612	-	5595	LTBP4	-1.17721	3.96526	-5.67882	1.06021e-06	0.00110417	KO.vs.WT.in.DG
Hipk4	27523261	27531174	+	2414	HIPK4	-0.702552	4.63433	-5.63305	1.23533e-06	0.00241229	KO.vs.WT.in.PC
Blvrb	27447978	27465981	+	998	BLVRB	0.556618	2.50444	5.8523	5.9343e-07	0.00309019	KO.vs.HT.in.DG
Zfp14	30036359	30051396	-	3491	ZFP14	0.44625	4.03162	5.71483	9.40016e-07	0.0032159	KO.vs.HT.in.DG
Zfp780b	27959800	27979157	-	5511	ZNF780B	-0.334663	4.93971	-5.68768	1.02929e-06	0.0032159	KO.vs.HT.in.DG
Hipk4	27523261	27531174	+	2414	HIPK4	-0.736095	4.63433	-5.25298	4.37056e-06	0.0042673	KO.vs.WT.in.DG
Sbsn	30751471	30756134	+	2286	SBSN	-0.599115	1.39024	-5.3342	3.3397e-06	0.00579698	KO.vs.WT.in.PC
Zfp14	30036359	30051396	-	3491	ZFP14	0.446325	4.03162	5.66038	1.12758e-06	0.00880749	HT.vs.WT.in.DG
Nudt19	35547185	35555928	-	1922	NUDT19	-0.527877	5.38148	-5.65373	1.15289e-06	0.0090052	HT.vs.WT.in.PC
Zfp420	29859979	29877302	+	3334	ZNF420	-0.498157	4.50452	-5.14237	6.29754e-06	0.00983802	KO.vs.WT.in.PC
Ankrd27	35586247	35639237	+	4953	ANKRD27	0.440868	5.55677	4.73956	2.35087e-05	0.0216031	KO.vs.WT.in.DG
Gpatch1	35276544	35318440	-	3057	GPATCH1	-0.439309	4.47189	-4.65639	3.07605e-05	0.0266967	KO.vs.WT.in.DG
Cntnap2	45060061	47301371	+	7139	CNTNAP2	-0.32138	7.38777	-4.61181	3.55125e-05	0.0291987	KO.vs.WT.in.DG
Kcnq3	65994915	66286224	-	2878	KCNQ3	-0.447266	6.45101	-4.55049	4.32434e-05	0.0314198	KO.vs.WT.in.DG
Plscr4	92457378	92492516	+	3259	PLSCR4	-0.555564	1.91075	-4.54332	4.42475e-05	0.0314198	KO.vs.WT.in.DG
Cnksr2	157821573	158043110	-	5417	CNKSR2	-0.294881	8.96888	-4.47703	5.46982e-05	0.037152	KO.vs.WT.in.DG
Klhdc8a	132298626	132307357	+	4269	KLHDC8A	0.751128	3.30341	4.43018	6.35038e-05	0.0413357	KO.vs.WT.in.DG
Tdrd12	35493610	35537744	-	1621	LOC101929327	0.941423	-0.966648	4.81053	1.86713e-05	0.0486139	KO.vs.HT.in.DG
4931406P16Rik	34236714	34285609	-	5808	KIAA0355	-0.336517	5.56648	-4.34345	8.36177e-05	0.0522511	KO.vs.WT.in.DG
Cnksr2	157821573	158043110	-	5417	CNKSR2	-0.343088	8.96888	-4.65653	3.07472e-05	0.0686191	KO.vs.HT.in.DG
Sirt2	28766752	28788665	+	1863	SIRT2	0.357211	5.42517	4.23362	0.000118183	0.0710097	KO.vs.WT.in.DG
Ltbp4	27305141	27337612	-	5595	LTBP4	-1.06833	3.96526	-4.53086	4.60495e-05	0.0739858	KO.vs.HT.in.DG
Irf2bpl	86880703	86884814	-	4112	IRF2BPL	-0.327119	5.83561	-4.5221	4.736e-05	0.0739858	KO.vs.HT.in.DG
Cd33	43527456	43533171	-	2571	NA	-0.929506	1.08822	-4.1892	0.000135825	0.077646	KO.vs.WT.in.DG
Cep89	35397093	35438684	+	2567	CEP89	-0.358719	3.1578	-4.41447	6.67589e-05	0.0802236	KO.vs.WT.in.PC
1700006F04Rik	119749227	119751564	+	439	NA	-1.26267	-0.803033	-4.12441	0.000166229	0.0873182	KO.vs.WT.in.DG
Sema6c	95160420	95174050	+	4186	SEMA6C	-0.508892	3.42304	-4.41079	6.75429e-05	0.0881918	KO.vs.HT.in.DG
Mad2l1	66535468	66540991	+	1725	MAD2L1	0.403929	2.60992	4.40985	6.77443e-05	0.0881918	KO.vs.HT.in.DG
Arap3	37972623	37998969	-	5499	ARAP3	-0.431056	2.57678	-4.37688	7.52176e-05	0.0903884	KO.vs.HT.in.DG
Kcnh8	52602709	52979194	+	4287	KCNH8	1.22685	-0.189284	4.09041	0.000184741	0.0930976	KO.vs.WT.in.DG
