# Supplementary material for: Deficiency of TYROBP, an adapter protein for TREM2 and CR3 receptors, is neuroprotective in a mouse model of early Alzheimer’s pathology
Source: Acta Neuropathol. 2017 Jun 13;134(5):769–88. doi: 10.1007/s00401-017-1737-3 (PMC5645450; doi:10.1007/s00401-017-1737-3)
Supplement: Supplementary file 4 — Suppl.4_DEG_APPPSEN1;Tyrobp (XLSX 97 kb) [file 401_2017_1737_MOESM4_ESM.xlsx]

## Sheet: Suppl.3_DEG FDR0.2
Genes showing significant differential gene expression at FDR <= 0.2 and fold change >= 1.2
Geneid	Chr	Start	End	Strand	Length	human_gene	logFC	AveExpr	t	P.Value	FDR	B	Contrast
Tyrobp	chr7	30413788	30417579	+	566	TYROBP	-4.82138	1.65869	-27.241	2.97e-19	4.32e-15	17.0116	KOvsAPP		KOvsAPP: comparison between APP/PSEN1;Tyrobp(-/-) and APP/PSEN1, with sex corrected
Nudt19	chr7	35547185	35555928	-	1922	NUDT19	-1.48475	5.25864	-13.6606	1.18e-12	8.61e-09	18.1136	KOvsAPP		KOvsHT: comparison between APP/PSEN1;Tyrobp(-/-) and APP/PSEN1;Tyrobp(+/-) with sex corrected
Pdcd5	chr7	35641985	35647482	-	642	PDCD5	-0.769814	4.05845	-11.3731	5.05e-11	2.03e-07	14.5621	KOvsAPP		HTvsWT: comparison between APP/PSEN1;Tyrobp(+/-) and APP/PSEN1 with sex corrected
Mrps12	chr7	28739641	28741781	-	684	MRPS12	-0.74774	4.88258	-11.3154	5.59e-11	2.03e-07	14.7388	KOvsAPP
Gramd1a	chr7	31130127	31151050	-	2681	GRAMD1A	0.606695	6.33581	10.1961	4.32e-10	1.26e-06	13.0704	KOvsAPP
Blvrb	chr7	27447978	27465981	+	998	BLVRB	0.872784	3.01483	8.83716	6.34e-09	1.54e-05	9.94251	KOvsAPP
Zfp14	chr7	30036359	30051396	-	3491	ZFP14	0.66488	4.06598	7.8037	5.75e-08	0.000119351	8.3226	KOvsAPP
Ppp1r14a	chr7	29289320	29293390	+	531	PPP1R14A	-1.34276	0.706074	-7.42119	1.35e-07	0.000244733	6.06667	KOvsAPP
Hipk4	chr7	27523261	27531174	+	2414	HIPK4	-0.650822	4.75571	-7.09572	2.82e-07	0.000455859	6.92574	KOvsAPP
Cd33	chr7	43527456	43533171	-	2571	NA	-1.17762	1.0932	-6.86169	4.84e-07	0.000704313	5.35177	KOvsAPP
Ndn	chr7	62348277	62349927	+	1651	NDN	0.954654	7.10849	6.62751	8.38e-07	0.00110717	5.89956	KOvsAPP
Zfp420	chr7	29859979	29877302	+	3334	ZNF420	-0.496196	4.48686	-6.25141	2.05e-06	0.00228901	5.04457	KOvsAPP
Dmkn	chr7	30763756	30781066	+	2164	DMKN	-1.9044	-0.617765	-6.07854	3.1e-06	0.00316675	2.74719	KOvsAPP
Alkbh6	chr7	30308753	30314303	+	945	ALKBH6	-0.297369	4.63675	-6.05717	3.27e-06	0.00316675	4.60487	KOvsAPP
Ankrd27	chr7	35586247	35639237	+	4953	ANKRD27	0.361576	5.54745	5.9582	4.15e-06	0.00377351	4.37003	KOvsAPP
Hcn3	chr3	89146775	89160157	-	3262	HCN3	0.453193	3.35166	5.92736	4.48e-06	0.00382797	4.26101	KOvsAPP
Papl	chr7	28607637	28631015	-	1923	PAPL	-1.30981	-0.583291	-5.67534	8.29e-06	0.00669334	2.26501	KOvsAPP
Ptchd4	chr17	42315947	42507741	+	6890	PTCHD4	-0.349999	4.18856	-5.59577	1.01e-05	0.00771173	3.53986	KOvsAPP
Rps26	chr10	128624529	128626506	-	448	RPS26	0.373834	6.00127	5.47064	1.37e-05	0.0099771	3.21025	KOvsAPP
Cyb5r3	chr15	83153501	83172208	-	2031	NA	0.323991	5.47908	5.29371	2.13e-05	0.014736	2.80112	KOvsAPP
Sirt2	chr7	28766752	28788665	+	1863	SIRT2	0.397392	5.45676	5.10965	3.37e-05	0.0210981	2.36174	KOvsAPP
Brf1	chr12	112959862	113000621	-	2755	BRF1	0.274097	5.04697	5.09574	3.49e-05	0.0210981	2.3421	KOvsAPP
Vsig10l	chr7	43463233	43472014	+	3443	VSIG10L	0.838307	-0.336384	5.09529	3.49e-05	0.0210981	1.38772	KOvsAPP
Gpatch1	chr7	35276544	35318440	-	3057	GPATCH1	-0.296063	4.43336	-5.06436	3.77e-05	0.0210981	2.28675	KOvsAPP
Gdap1l1	chr2	163438467	163455324	+	2580	GDAP1L1	0.422308	5.66319	5.06202	3.79e-05	0.0210981	2.24079	KOvsAPP
Slitrk2	chrX	66649318	66661402	+	7937	SLITRK2	-0.294302	6.19394	-5.03681	4.04e-05	0.0210981	2.16552	KOvsAPP
Prss22	chr17	23993534	23998100	-	1324	PRSS22	0.934518	0.86275	5.03452	4.06e-05	0.0210981	1.88771	KOvsAPP
Gm6537	chr7	28756174	28758964	+	1050	CCER2	1.09439	0.0366105	5.00332	4.39e-05	0.0213966	1.45595	KOvsAPP
Kcnv1	chr15	45106284	45114934	-	4496	KCNV1	-0.288354	8.31409	-4.95929	4.9e-05	0.0228844	1.94179	KOvsAPP
Rps6ka3	chrX	159255782	159368244	+	7320	RPS6KA3	-0.345876	6.60307	-4.93646	5.19e-05	0.0228844	1.91488	KOvsAPP
Lars2	chr9	123366940	123462664	+	3881	LARS2	-0.846431	3.66887	-4.9195	5.42e-05	0.0231758	1.96676	KOvsAPP
Zfp780b	chr7	27959800	27979157	-	5511	ZNF780B	-0.310892	4.87197	-4.86304	6.24e-05	0.0258992	1.793	KOvsAPP
Mrps34	chr17	24895120	24896273	+	898	MRPS34	0.331414	3.97782	4.85243	6.41e-05	0.0258992	1.79968	KOvsAPP
Nbeal1	chr1	60180599	60334705	+	12108	NBEAL1	-0.269557	6.29204	-4.78349	7.62e-05	0.0291735	1.55135	KOvsAPP
Rnpepl1	chr1	92910825	92920585	+	3039	RNPEPL1	0.399536	3.34645	4.76981	7.89e-05	0.0293565	1.62124	KOvsAPP
Map3k14	chr11	103219764	103267401	-	4173	MAP3K14	0.38437	1.8899	4.76058	8.08e-05	0.0293565	1.52971	KOvsAPP
Caln1	chr5	130369458	130840645	+	2936	CALN1	0.282626	6.04721	4.73602	8.59e-05	0.0304639	1.44247	KOvsAPP
Cbln2	chr18	86713048	86718283	+	2201	CBLN2	-0.431235	6.76463	-4.71645	9.02e-05	0.0312381	1.37756	KOvsAPP
Ech1	chr7	28825338	28832239	+	1138	ECH1	-0.388163	5.36373	-4.69014	9.64e-05	0.0325987	1.35923	KOvsAPP
Pdrg1	chr2	153008890	153015383	-	1229	PDRG1	0.332242	4.67578	4.67567	0.0001	0.033038	1.34955	KOvsAPP
Crtac1	chr19	42283037	42431783	-	2616	CRTAC1	0.725911	4.22873	4.66063	0.000103824	0.0335488	1.33436	KOvsAPP
Fxyd6	chr9	45370185	45396159	+	1792	FXYD6	0.333718	6.93654	4.59922	0.00012117	0.0383027	1.08965	KOvsAPP
Neurod2	chr11	98325417	98329645	-	3137	NEUROD2	0.276109	5.59822	4.56768	0.000131178	0.0400027	1.04883	KOvsAPP
Sbsn	chr7	30751471	30756134	+	2286	SBSN	-0.606173	1.85572	-4.56505	0.000132049	0.0400027	1.08641	KOvsAPP
Hap1	chr11	100347327	100356141	-	3706	HAP1	0.359788	6.83656	4.49005	0.000159478	0.04547	0.827359	KOvsAPP
Trim3	chr7	105604463	105633571	-	3277	TRIM3	0.283679	6.81067	4.45595	0.000173771	0.0477907	0.744053	KOvsAPP
Sptssa	chr12	54645374	54656572	-	1363	SPTSSA	-0.335027	3.97074	-4.41212	0.000194031	0.0521995	0.760572	KOvsAPP
Gmfg	chr7	28437447	28446895	+	1111	GMFG	0.735368	0.0373681	4.39804	0.000201029	0.0521995	0.318853	KOvsAPP
Klhl21	chr4	152008891	152017677	+	3895	KLHL21	0.285321	4.44762	4.38477	0.000207856	0.0528125	0.66953	KOvsAPP
Kcnj13	chr1	87386284	87394729	-	1349	KCNJ13	-0.690302	1.39059	-4.37748	0.000211703	0.0528125	0.6062	KOvsAPP
Zfp27	chr7	29893337	29906532	-	3852	ZNF585A	-0.275434	4.74631	-4.37266	0.000214286	0.0528125	0.624845	KOvsAPP
Tmem196	chr12	119945962	120018706	+	1168	TMEM196	-0.353665	4.78006	-4.32662	0.000240599	0.0547008	0.513355	KOvsAPP
Ptgfr	chr3	151798610	151837528	-	4414	PTGFR	-0.829129	0.911758	-4.32071	0.000244202	0.0547008	0.435401	KOvsAPP
Vmn2r84	chr10	130385800	130394241	-	2550	NA	-0.726142	1.14289	-4.29588	0.00025994	0.0555852	0.367084	KOvsAPP
Xkr7	chr2	153031852	153055775	+	2711	XKR7	0.600104	1.35638	4.28999	0.00026382	0.0555972	0.428321	KOvsAPP
Cebpa	chr7	35119293	35121931	+	2639	CEBPA	0.434524	2.82682	4.27469	0.000274165	0.0561498	0.484424	KOvsAPP
Nagk	chr6	83795057	83802556	+	1422	NAGK	0.264426	4.94797	4.23551	0.000302542	0.0592803	0.286744	KOvsAPP
Gnb2	chr5	137528129	137533229	-	1577	GNB2	0.28336	7.31727	4.20957	0.000322921	0.0613189	0.13636	KOvsAPP
Kiss1r	chr10	79916971	79922272	+	3162	KISS1R	0.291689	2.7872	4.14757	0.000377325	0.0677368	0.195284	KOvsAPP
Ly6h	chr15	75564745	75567182	-	1368	LY6H	0.304635	6.66612	4.1399	0.000384657	0.0678043	-0.0140814	KOvsAPP
Itpkc	chr7	27207170	27228597	-	3218	ITPKC	0.357818	3.23899	4.13381	0.000390587	0.0678043	0.147615	KOvsAPP
Camk2n1	chr4	138455148	138460126	+	3613	CAMK2N1	-0.30841	10.8336	-4.13268	0.00039169	0.0678043	-0.107082	KOvsAPP
Cftr	chr6	18170687	18322769	+	6304	CFTR	-0.855744	0.176278	-4.10025	0.000424897	0.0686492	-0.179401	KOvsAPP
Ccnyl1	chr1	64691345	64725642	+	2925	CCNYL1	-0.313309	3.2838	-4.09108	0.000434778	0.0694737	0.0507851	KOvsAPP
Kcnab1	chr3	65109368	65378225	+	3476	KCNAB1	0.374748	6.62462	4.07471	0.000452994	0.0703398	-0.173385	KOvsAPP
Pcdhb19	chr18	37496998	37501711	+	4714	PCDHB12	-0.28532	4.40164	-4.0732	0.00045471	0.0703398	-0.0663357	KOvsAPP
Ube2t	chr1	134962565	134974179	+	1133	UBE2T	-0.596281	0.149561	-4.06588	0.000463133	0.0708886	-0.296294	KOvsAPP
Akr7a5	chr4	139310744	139318786	+	1648	AKR7A2	0.294688	3.85927	4.05333	0.000477937	0.0716463	-0.0767116	KOvsAPP
Nop14	chr5	34638536	34660148	-	2702	NOP14	0.296419	4.17149	4.00344	0.000541539	0.0772728	-0.216699	KOvsAPP
Hspbap1	chr16	35770386	35828462	+	4606	HSPBAP1	0.486428	2.28253	4.00012	0.000546054	0.0772728	-0.133044	KOvsAPP
Acot10	chr15	20665214	20666750	-	1537	ACOT9	-0.789383	0.05423	-3.99785	0.000549172	0.0772728	-0.448541	KOvsAPP
A330040F15Rik	chr19	12585868	12596566	-	1106	NA	0.540888	1.0417	3.9971	0.000550204	0.0772728	-0.211083	KOvsAPP
Rps6ka1	chr4	133847291	133887797	-	3258	RPS6KA1	0.311648	3.30729	3.97808	0.000577023	0.0799094	-0.213916	KOvsAPP
Lnx2	chr5	147016655	147076572	-	4543	LNX2	0.349542	2.59728	3.96552	0.000595435	0.0801688	-0.213368	KOvsAPP
Ntsr1	chr2	180499976	180544979	+	3916	NTSR1	0.714825	1.30437	3.95823	0.000606377	0.080631	-0.269095	KOvsAPP
Pfkl	chr10	77986949	78009796	-	3717	PFKL	0.27775	7.89174	3.95588	0.000609959	0.080631	-0.48491	KOvsAPP
Pln	chr10	53337686	53345999	+	2480	NA	-0.496304	1.15839	-3.91901	0.000668826	0.0860655	-0.385747	KOvsAPP
Asic4	chr1	75450510	75474340	+	2650	ASIC4	0.285318	3.60338	3.91396	0.000677307	0.0863922	-0.373998	KOvsAPP
Cbln1	chr8	87468853	87472592	-	2335	CBLN1	0.595341	1.35529	3.89708	0.000706459	0.0893271	-0.405963	KOvsAPP
Mis18bp1	chr12	65132735	65172580	-	4016	MIS18BP1	-0.596615	0.383471	-3.88925	0.000720406	0.0903054	-0.560354	KOvsAPP
9430018G01Rik	chr6	43442429	43474318	+	4095	NA	-0.75048	-0.243575	-3.88558	0.000727033	0.0903572	-0.746818	KOvsAPP
Syt6	chr3	103575282	103645567	+	5306	SYT6	0.677228	3.72468	3.87261	0.000750937	0.0925371	-0.481574	KOvsAPP
Ctu2	chr8	122476143	122483092	+	3066	CTU2	0.287733	3.97797	3.85946	0.000775973	0.0937757	-0.533061	KOvsAPP
Tom1	chr8	75033686	75070121	+	2358	TOM1	0.309541	2.45613	3.85717	0.000780419	0.0937757	-0.452572	KOvsAPP
Zfp667	chr7	6286580	6307883	+	3671	ZNF667	0.322564	4.25401	3.75746	0.00100018	0.106538	-0.79876	KOvsAPP
Sh3yl1	chr12	30911669	30960160	+	1892	SH3YL1	0.741716	2.67367	3.7512	0.00101585	0.106538	-0.704706	KOvsAPP
Prss35	chr9	86743633	86757506	+	2523	PRSS35	0.512277	2.41284	3.74199	0.00103936	0.106538	-0.702708	KOvsAPP
Bin2	chr15	100641082	100669500	-	1978	BIN2	0.342531	2.02189	3.73562	0.00105591	0.107371	-0.71571	KOvsAPP
Sirt4	chr5	115478010	115484484	-	1798	SIRT4	0.288188	3.46824	3.72859	0.00107449	0.108421	-0.798304	KOvsAPP
Stxbp2	chr8	3631160	3643644	+	2703	STXBP2	0.302772	3.83394	3.7261	0.00108116	0.108421	-0.83014	KOvsAPP
Ache	chr5	137288254	137294466	+	2212	ACHE	0.281798	5.05945	3.71031	0.00112433	0.110466	-0.965328	KOvsAPP
Adck5	chr15	76576359	76595811	+	2034	ADCK5	0.321919	3.59758	3.70466	0.00114019	0.111272	-0.861194	KOvsAPP
Atp4a	chr7	30712209	30725534	+	3497	ATP4A	0.594594	0.437619	3.68361	0.00120125	0.113425	-0.968909	KOvsAPP
Pdk4	chr6	5483351	5496278	-	3453	PDK4	-0.395869	3.44656	-3.67682	0.00122162	0.114141	-0.90689	KOvsAPP
Haus5	chr7	30653708	30664994	-	2195	HAUS5	-0.403782	1.98349	-3.67361	0.00123135	0.114141	-0.849989	KOvsAPP
Hmox1	chr8	75093618	75100593	+	1576	HMOX1	0.393839	1.70153	3.67247	0.00123482	0.114141	-0.853145	KOvsAPP
Mfap4	chr11	61485444	61488704	+	1513	MFAP4	-0.607713	0.0637863	-3.66115	0.00126992	0.115412	-1.05113	KOvsAPP
Dgkg	chr16	22466569	22657231	-	5505	DGKG	0.308665	6.66904	3.63336	0.00136022	0.119726	-1.21816	KOvsAPP
Psmd3	chr11	98682554	98695978	+	2147	PSMD3	0.376045	6.1743	3.63307	0.00136121	0.119726	-1.20759	KOvsAPP
Rsph3b	chr17	6904716	6948356	-	1614	RSPH3	0.42658	1.44032	3.62219	0.00139828	0.119726	-0.96885	KOvsAPP
9130227L01Rik	chr1	55931241	55972098	+	1906	NA	-0.569173	-0.320272	-3.61643	0.00141832	0.119726	-1.20164	KOvsAPP
Bri3	chr5	144244437	144264573	+	1142	BRI3	0.388701	2.83173	3.61473	0.00142427	0.119726	-1.00947	KOvsAPP
Fam180a	chr6	35312746	35326141	-	1528	FAM180A	-0.767318	1.49863	-3.61468	0.00142443	0.119726	-0.978963	KOvsAPP
Cd7	chr11	121036749	121039478	-	1040	CD7	0.85227	-0.681848	3.61203	0.0014338	0.119821	-1.27773	KOvsAPP
Kitl	chr10	100015824	100100412	+	5450	KITLG	-0.403237	6.47869	-3.6068	0.00145242	0.119903	-1.27859	KOvsAPP
Ide	chr19	37268741	37330613	-	4964	IDE	0.443423	6.20391	3.59568	0.00149283	0.121269	-1.29818	KOvsAPP
Fap	chr2	62500936	62574021	-	2704	FAP	-0.272059	2.72828	-3.58598	0.00152895	0.122845	-1.06204	KOvsAPP
Slc6a7	chr18	60995380	61014199	-	3343	SLC6A7	0.305033	6.6196	3.57722	0.00156232	0.124118	-1.35034	KOvsAPP
Bola3	chr6	83349484	83358392	+	530	BOLA3	-0.266227	3.37602	-3.57508	0.00157058	0.124118	-1.14759	KOvsAPP
Zfp658	chr7	43562370	43575461	+	3381	NA	0.328022	3.13237	3.56714	0.00160159	0.124936	-1.13245	KOvsAPP
Zfhx4	chr3	5218554	5415855	+	13874	ZFHX4	-0.353314	4.88073	-3.56586	0.00160665	0.124936	-1.28889	KOvsAPP
Il3ra	chr14	14346495	14355490	+	1394	IL3RA	0.625964	-0.331351	3.54497	0.0016914	0.127134	-1.32391	KOvsAPP
Tenm3	chr8	48225665	48674690	-	10978	TENM3	0.428757	6.42191	3.54247	0.00170184	0.127134	-1.42643	KOvsAPP
Pde7b	chr10	20398004	20725068	-	4127	PDE7B	-0.41223	5.12244	-3.54174	0.00170491	0.127134	-1.36792	KOvsAPP
Adcyap1r1	chr6	55451978	55501455	+	6245	ADCYAP1R1	0.337051	7.01266	3.53268	0.00174332	0.128678	-1.46907	KOvsAPP
Rbms1	chr2	60751953	60963204	-	3057	RBMS1	-0.282719	3.28653	-3.51158	0.00183604	0.132825	-1.28626	KOvsAPP
Hs3st2	chr7	121392296	121501768	+	2270	HS3ST2	0.278971	4.81956	3.50032	0.0018875	0.135203	-1.44441	KOvsAPP
Wdr46	chr17	33940723	33949695	+	2164	WDR46	0.299314	2.81515	3.48104	0.00197887	0.13983	-1.31057	KOvsAPP
Stard6	chr18	70472454	70501065	+	1626	STARD6	-0.482849	-0.217993	-3.48061	0.00198095	0.13983	-1.44335	KOvsAPP
Cdh13	chr8	118283755	119323448	+	2290	CDH13	0.492552	5.44397	3.47055	0.00203042	0.142178	-1.53819	KOvsAPP
Clic3	chr2	25456843	25458772	+	799	CLIC3	0.484854	0.504089	3.46408	0.00206282	0.143519	-1.38104	KOvsAPP
Galnt15	chr14	32029103	32058326	+	2341	GALNT15	0.621145	0.900237	3.45713	0.00209824	0.144599	-1.33601	KOvsAPP
Wscd1	chr11	71750703	71789646	+	2738	WSCD1	0.32795	5.99616	3.45472	0.00211063	0.144767	-1.61251	KOvsAPP
Akip1	chr7	109703737	109712181	+	973	AKIP1	0.334679	0.952551	3.44682	0.00215182	0.146213	-1.35358	KOvsAPP
Scarna9	chr9	15326289	15326330	-	42	NA	-0.641203	-0.0670097	-3.44362	0.00216877	0.14668	-1.47344	KOvsAPP
Rgs4	chr1	169741477	169747642	-	2941	RGS4	-0.278081	9.83653	-3.43974	0.00218944	0.147392	-1.74067	KOvsAPP
Cmbl	chr15	31568912	31590119	+	1041	CMBL	-0.267296	3.15556	-3.43169	0.00223296	0.149629	-1.43829	KOvsAPP
Dffb	chr4	153964449	153975081	-	2048	DFFB	0.278923	2.56996	3.42971	0.00224377	0.149664	-1.397	KOvsAPP
Epyc	chr10	97644068	97681900	+	1723	EPYC	-0.397391	1.99797	-3.4194	0.00230099	0.150715	-1.39182	KOvsAPP
Ifrd2	chr9	107587718	107593038	+	1980	IFRD2	0.27885	2.72479	3.41025	0.00235295	0.152064	-1.45589	KOvsAPP
Pvrl3	chr16	46394858	46496967	-	4147	PVRL3	-0.379518	6.31362	-3.40349	0.00239208	0.153633	-1.74381	KOvsAPP
Ino80e	chr7	126852433	126861463	-	1091	INO80E	0.295276	2.87382	3.39884	0.00241939	0.153633	-1.49047	KOvsAPP
Doc2b	chr11	75769090	75796057	-	4245	DOC2B	0.635118	2.17604	3.39703	0.00243007	0.153633	-1.44784	KOvsAPP
Coro1c	chr5	113842439	113908706	-	3436	CORO1C	0.329016	6.52435	3.38791	0.00248468	0.155732	-1.78841	KOvsAPP
Gm20754	chr3	73066351	73594830	+	1357	NA	-0.489243	1.71873	-3.37747	0.00254871	0.158379	-1.47725	KOvsAPP
Efnb1	chrX	99136130	99148991	+	3258	EFNB1	0.377409	3.68748	3.37248	0.00257984	0.159346	-1.62699	KOvsAPP
2310003H01Rik	chr11	120369562	120378746	-	3175	C17orf70	0.340136	2.94484	3.36943	0.00259909	0.159466	-1.56057	KOvsAPP
Cln6	chr9	62838787	62852002	+	2136	CLN6	0.345703	1.93448	3.35723	0.00267739	0.160688	-1.52617	KOvsAPP
Phactr2	chr10	13207717	13474396	-	8913	PHACTR2	-0.279797	4.96814	-3.35462	0.00269446	0.160688	-1.78343	KOvsAPP
B230216N24Rik	chr1	98031123	98047793	-	1178	NA	-0.349568	3.61359	-3.35301	0.002705	0.160688	-1.6554	KOvsAPP
Ets2	chr16	95702407	95721049	+	3556	ETS2	0.264011	6.27501	3.34278	0.00277312	0.161995	-1.87956	KOvsAPP
Mir128-1	chr1	128202361	128202430	+	70	NA	-0.740846	0.217379	-3.33958	0.00279474	0.161995	-1.64127	KOvsAPP
Gm10754	chr10	97681414	97967090	-	1633	NA	-0.423364	2.57193	-3.32557	0.00289143	0.16383	-1.61986	KOvsAPP
Slc44a5	chr3	153973436	154271720	+	4096	SLC44A5	0.354312	3.29867	3.32535	0.00289299	0.16383	-1.67508	KOvsAPP
Rasl10a	chr11	5058128	5060383	+	1108	RASL10A	0.352114	4.77778	3.32498	0.00289556	0.16383	-1.82843	KOvsAPP
Plek	chr11	16971206	17008718	-	4117	PLEK	-0.303634	4.25993	-3.31993	0.00293126	0.165207	-1.79941	KOvsAPP
Cd86	chr16	36603869	36666077	-	2539	CD86	-0.318477	1.39055	-3.30507	0.00303877	0.169491	-1.6267	KOvsAPP
Fmo5	chr3	97628804	97655287	+	5319	FMO5	-0.307119	1.30589	-3.29539	0.00311089	0.171347	-1.64787	KOvsAPP
Ddit4l	chr3	137623672	137628332	+	2721	DDIT4L	-0.392066	4.77475	-3.29356	0.00312468	0.171457	-1.91528	KOvsAPP
Sulf1	chr1	12692430	12860372	+	4864	SULF1	0.496716	4.21597	3.29074	0.0031461	0.171983	-1.85674	KOvsAPP
Vcpkmt	chr12	69577628	69583028	-	1027	VCPKMT	-0.27949	3.14789	-3.27151	0.00329586	0.173019	-1.80109	KOvsAPP
Olfr287	chr15	98206971	98221056	-	1776	OR10AD1	-0.467357	0.428022	-3.26629	0.00333774	0.173957	-1.74122	KOvsAPP
C1ql3	chr2	13001887	13010864	-	3163	C1QL3	0.323896	7.24906	3.26234	0.00336976	0.174999	-2.09461	KOvsAPP
B230217C12Rik	chr11	97840780	97843043	+	1189	NA	-0.294845	4.83998	-3.25623	0.00341978	0.17546	-1.99902	KOvsAPP
Syngr2	chr11	117809667	117814286	+	1524	SYNGR2	0.397412	1.72661	3.25467	0.00343272	0.17546	-1.73701	KOvsAPP
Dio2	chr12	90724552	90738438	-	5815	DIO2	-0.301485	7.13059	-3.2494	0.00347664	0.175723	-2.12328	KOvsAPP
Snord64	chr7	59978811	59978856	-	46	NA	-0.334173	2.15021	-3.24217	0.00353784	0.177392	-1.77588	KOvsAPP
Pcdhb11	chr18	37421418	37425032	+	3615	NA	-0.328398	2.88345	-3.23105	0.00363396	0.180964	-1.86008	KOvsAPP
Grk4	chr5	34660379	34755303	+	4634	GRK4	-0.33036	1.81826	-3.2128	0.00379722	0.185911	-1.82068	KOvsAPP
Egln3	chr12	54178981	54203874	-	2676	EGLN3	-0.271862	2.81125	-3.20242	0.0038932	0.187454	-1.9072	KOvsAPP
Nt5c	chr11	115490426	115491814	-	804	NT5C	0.399305	4.57808	3.19552	0.00395824	0.187481	-2.10791	KOvsAPP
Kcnj14	chr7	45816467	45824747	-	2639	KCNJ14	-0.395401	0.399508	-3.19262	0.00398599	0.188079	-1.8888	KOvsAPP
Disp1	chr1	183086264	183221529	-	5208	DISP1	0.325062	2.18694	3.18383	0.00407098	0.189731	-1.9083	KOvsAPP
Pdgfb	chr15	79995876	80014808	-	2942	PDGFB	0.312901	4.44092	3.17363	0.00417186	0.191465	-2.1443	KOvsAPP
Zfp777	chr6	48024188	48048114	-	3111	ZNF777	0.30205	4.41446	3.16259	0.00428372	0.193068	-2.16741	KOvsAPP
Mmp2	chr8	92827328	92853420	+	3041	MMP2	-0.379371	0.817365	-3.15584	0.00435351	0.19478	-1.93569	KOvsAPP
Fibp	chr19	5460607	5465052	+	1240	FIBP	0.274866	4.81292	3.15457	0.00436685	0.19478	-2.21815	KOvsAPP
Tacr1	chr6	82402475	82560104	+	5026	TACR1	0.623578	0.185581	3.15319	0.00438127	0.194826	-1.98578	KOvsAPP
Tll2	chr19	41083981	41206774	-	3369	TLL2	0.888828	-0.166915	3.14999	0.00441497	0.195518	-2.03813	KOvsAPP
Prkcsh	chr9	22003035	22014222	+	1995	PRKCSH	0.303395	5.74653	3.14916	0.00442374	0.195518	-2.29848	KOvsAPP
Mc4r	chr18	66857705	66860487	-	2783	MC4R	0.558055	2.144	3.14473	0.00447082	0.196405	-1.9642	KOvsAPP
Gm13629	chr2	66440880	66547472	+	1347	NA	-0.424199	1.14941	-3.13891	0.00453358	0.197374	-1.96157	KOvsAPP
Tyrobp	chr7	30413788	30417579	+	566	TYROBP	-1.15157	1.65869	-9.60448	1.35e-09	1.97e-05	10.6204	HTvsAPP
Pdcd5	chr7	35641985	35647482	-	642	PDCD5	-0.480445	4.05845	-6.7364	6.49e-07	0.00371304	6.04902	HTvsAPP
Mrps12	chr7	28739641	28741781	-	684	MRPS12	-0.461988	4.88258	-6.66548	7.66e-07	0.00371304	5.95835	HTvsAPP
Mc4r	chr18	66857705	66860487	-	2783	MC4R	1.07591	2.144	5.93062	4.44e-06	0.012883	3.87032	HTvsAPP
Kctd15	chr7	34639016	34652841	-	2412	KCTD15	-0.613138	2.7862	-5.92126	4.54e-06	0.012883	4.05751	HTvsAPP
Ppp1r14a	chr7	29289320	29293390	+	531	PPP1R14A	-1.13731	0.706074	-5.85036	5.4e-06	0.012883	3.06786	HTvsAPP
Nudt19	chr7	35547185	35555928	-	1922	NUDT19	-0.63781	5.25864	-5.76027	6.73e-06	0.012883	3.92028	HTvsAPP
Hipk4	chr7	27523261	27531174	+	2414	HIPK4	-0.553918	4.75571	-5.68761	8.04e-06	0.012883	3.75201	HTvsAPP
Prss35	chr9	86743633	86757506	+	2523	PRSS35	0.808432	2.41284	5.66475	8.5e-06	0.012883	3.4258	HTvsAPP
Fzd10	chr5	128601106	128604093	+	2988	FZD10	-1.06322	1.24729	-5.64807	8.86e-06	0.012883	2.92697	HTvsAPP
Gramd1a	chr7	31130127	31151050	-	2681	GRAMD1A	0.34657	6.33581	5.55271	1.12e-05	0.0148116	3.42572	HTvsAPP
Pkp2	chr16	16213345	16272712	+	2891	PKP2	0.762516	2.80057	5.46289	1.4e-05	0.0169502	3.10822	HTvsAPP
Ptgfr	chr3	151798610	151837528	-	4414	PTGFR	-1.16029	0.911758	-5.36627	1.78e-05	0.0198782	2.22497	HTvsAPP
Necab1	chr4	14952245	15149131	-	4922	NECAB1	0.374011	7.54286	5.15278	3.02e-05	0.0314002	2.45649	HTvsAPP
Flywch2	chr17	23776918	23786077	-	688	FLYWCH2	0.47252	2.538	5.02973	4.11e-05	0.0398581	2.11456	HTvsAPP
Crh	chr3	19693401	19695396	-	1320	CRH	-0.573493	2.76413	-5.00027	4.43e-05	0.0402261	2.07226	HTvsAPP
Dlx1as	chr2	71530638	71537891	-	2793	NA	-0.48774	3.55201	-4.80891	7.15e-05	0.0611781	1.70465	HTvsAPP
Cbln2	chr18	86713048	86718283	+	2201	CBLN2	-0.455721	6.76463	-4.76523	7.98e-05	0.0624155	1.53754	HTvsAPP
Emp2	chr16	10281749	10313968	-	3440	EMP2	-0.369336	4.16374	-4.75396	8.21e-05	0.0624155	1.58301	HTvsAPP
Cdkl3	chr11	52004221	52084667	+	3507	CDKL3	0.269892	3.64076	4.73625	8.58e-05	0.0624155	1.54301	HTvsAPP
Slc44a5	chr3	153973436	154271720	+	4096	SLC44A5	0.525562	3.29867	4.68284	9.82e-05	0.0648956	1.41179	HTvsAPP
Igfbp2	chr1	72824480	72852471	+	1327	IGFBP2	-0.565065	5.30634	-4.63696	0.000110195	0.0692135	1.27293	HTvsAPP
Josd2	chr7	44467980	44471658	+	1051	JOSD2	-0.286209	4.28846	-4.60453	0.00011956	0.0692135	1.23146	HTvsAPP
Sgk1	chr10	21882184	21999902	+	4157	SGK1	0.493856	6.68462	4.59924	0.000121163	0.0692135	1.13563	HTvsAPP
Fam180a	chr6	35312746	35326141	-	1528	FAM180A	-1.11044	1.49863	-4.59082	0.000123757	0.0692135	0.959143	HTvsAPP
Vsig10l	chr7	43463233	43472014	+	3443	VSIG10L	0.798506	-0.336384	4.55773	0.000134501	0.0724363	0.227603	HTvsAPP
Akt2	chr7	27591560	27639453	+	3241	AKT2	-0.275288	6.28249	-4.53886	0.000141043	0.0732466	1.00501	HTvsAPP
Ccdc74a	chr16	17646470	17650738	+	1278	NA	0.482787	3.95483	4.49546	0.000157322	0.0773898	0.984266	HTvsAPP
Dgat2	chr7	99153663	99182713	-	2251	DGAT2	0.28665	5.68901	4.47041	0.000167559	0.0785958	0.857959	HTvsAPP
Arhgef28	chr13	97898595	98206165	-	6259	ARHGEF28	0.392381	5.97737	4.4475	0.000177504	0.078769	0.795233	HTvsAPP
Atp6v1c2	chr12	17284721	17324730	-	1597	ATP6V1C2	0.800753	0.21875	4.4357	0.000182856	0.078769	0.300092	HTvsAPP
Rbms1	chr2	60751953	60963204	-	3057	RBMS1	-0.389977	3.28653	-4.42308	0.000188754	0.078769	0.822901	HTvsAPP
Lmo2	chr2	103957995	103981878	+	1900	LMO2	-0.433655	3.55621	-4.41327	0.000193474	0.078769	0.800767	HTvsAPP
Cd209a	chr8	3743395	3748984	-	1484	CLEC4M	-1.09258	-0.294755	-4.40449	0.000197793	0.078769	-0.0765431	HTvsAPP
Nrep	chr18	33437019	33464029	-	2465	NREP	-0.388425	5.20124	-4.38455	0.000207974	0.078769	0.671252	HTvsAPP
Tnfsf10	chr3	27317077	27339665	+	4944	TNFSF10	-0.936209	1.35323	-4.37281	0.000214204	0.078769	0.467529	HTvsAPP
Cdyl	chr13	35659862	35874064	+	3929	CDYL	-0.29554	5.68539	-4.37231	0.000214477	0.078769	0.62351	HTvsAPP
Snord15b	chr7	99479563	99479707	-	145	NA	-1.10968	0.166748	-4.35843	0.000222098	0.078769	0.0226001	HTvsAPP
Bola3	chr6	83349484	83358392	+	530	BOLA3	-0.350488	3.37602	-4.32157	0.000243678	0.0824027	0.591257	HTvsAPP
Slc6a7	chr18	60995380	61014199	-	3343	SLC6A7	0.378274	6.6196	4.25757	0.000286222	0.0886071	0.318198	HTvsAPP
Dhrs3	chr4	144892827	144927645	+	1797	DHRS3	-0.29148	3.7307	-4.25542	0.000287778	0.0886071	0.434919	HTvsAPP
Syt10	chr15	89782393	89841860	-	1845	SYT10	0.855668	2.11026	4.2369	0.000301486	0.0886071	0.34537	HTvsAPP
Nudt3	chr17	27579382	27623452	-	2554	NUDT3	-0.33987	8.47554	-4.22812	0.000308218	0.0886071	0.213751	HTvsAPP
Dgkg	chr16	22466569	22657231	-	5505	DGKG	0.372682	6.66904	4.21092	0.000321824	0.0886071	0.206863	HTvsAPP
Slc35f6	chr5	30647939	30659729	+	3082	SLC35F6	0.329039	5.12382	4.21008	0.00032251	0.0886071	0.261138	HTvsAPP
Vgll4	chr6	114862092	114921752	-	1291	VGLL4	-0.427037	4.26532	-4.20952	0.000322961	0.0886071	0.304535	HTvsAPP
Srsf12	chr4	33208991	33233340	+	2939	NA	0.277953	4.63472	4.19857	0.000331969	0.0893919	0.259159	HTvsAPP
A230057D06Rik	chr7	61705850	61927574	-	2004	NA	0.393975	4.50193	4.17677	0.000350656	0.0927071	0.214962	HTvsAPP
Cldn5	chr16	18776847	18778262	+	1416	CLDN5	-0.640718	4.55679	-4.1587	0.000366931	0.0952777	0.181452	HTvsAPP
Tekt4	chr17	25471590	25476594	+	1532	TEKT4	1.76549	-1.29271	4.12488	0.000399438	0.0996102	-0.797708	HTvsAPP
Ccdc61	chr7	18890884	18910404	-	2010	CCDC61	-0.302115	2.85024	-4.12019	0.000404168	0.0996102	0.132479	HTvsAPP
Snora81	chr16	23110770	23110933	+	164	NA	-0.982909	3.13091	-4.09713	0.000428232	0.101297	0.0822511	HTvsAPP
Aif1l	chr2	31950303	31973442	+	2953	AIF1L	-0.513573	2.49968	-4.09238	0.000433364	0.101297	0.0539696	HTvsAPP
Pou3f3os	chr1	42648200	42694825	-	546	NA	-0.290637	4.91462	-4.08734	0.000438879	0.101297	-0.0140169	HTvsAPP
Sec14l3	chr11	4064853	4078990	+	3928	SEC14L3	1.13032	0.214927	4.08007	0.000446945	0.101547	-0.384724	HTvsAPP
Gbp9	chr5	105078394	105110292	-	3633	GBP6	-0.734009	2.22698	-4.06562	0.000463437	0.10354	-0.0246592	HTvsAPP
Cdh13	chr8	118283755	119323448	+	2290	CDH13	0.602055	5.44397	4.06005	0.000469958	0.10354	-0.106609	HTvsAPP
Kdr	chr5	75933270	75978428	-	5451	KDR	-0.551596	3.25995	-4.04629	0.000486441	0.104811	-0.0310728	HTvsAPP
Ptgfrn	chr3	101040236	101110166	-	5786	PTGFRN	-0.276475	6.48819	-4.03743	0.00049735	0.104811	-0.204178	HTvsAPP
Bfsp2	chr9	103424924	103480328	-	1570	BFSP2	-0.653426	1.41861	-4.02802	0.00050922	0.10578	-0.212272	HTvsAPP
Hcar1	chr5	123876736	123880020	-	3285	HCAR1	-1.13488	-0.0963234	-4.01836	0.000521691	0.106844	-0.646515	HTvsAPP
Plin4	chr17	56100591	56109802	-	5755	PLIN4	1.63405	2.51734	3.98215	0.000571178	0.110756	-0.173444	HTvsAPP
Ets1	chr9	32696042	32757820	+	5060	ETS1	-0.36711	4.40097	-3.97909	0.000575567	0.110756	-0.233846	HTvsAPP
Sptssa	chr12	54645374	54656572	-	1363	SPTSSA	-0.323179	3.97074	-3.96766	0.000592261	0.110756	-0.242197	HTvsAPP
Proser2	chr2	6098500	6130185	-	3625	PROSER2	-0.683516	1.06254	-3.96274	0.00059958	0.110756	-0.383735	HTvsAPP
Igfbp3	chr11	7206091	7213923	-	2442	IGFBP3	0.341434	3.70062	3.9581	0.000606589	0.110756	-0.248316	HTvsAPP
Etnppl	chr3	130617448	130635750	+	2718	ETNPPL	0.760128	4.01262	3.95522	0.000610959	0.110756	-0.282714	HTvsAPP
Grm1	chr10	10686059	11082331	-	6990	GRM1	0.317617	6.30626	3.94557	0.000625875	0.110756	-0.417391	HTvsAPP
Slco1c1	chr6	141524386	141570177	+	3178	SLCO1C1	-0.301184	6.24198	-3.94435	0.000627797	0.110756	-0.414287	HTvsAPP
Tmem98	chr11	80810415	80822033	+	1393	TMEM98	-0.557626	1.79362	-3.94117	0.000632805	0.110756	-0.329281	HTvsAPP
H2-Q4	chr17	35379617	35384674	+	1793	HLA-A	-0.682796	1.07476	-3.93576	0.000641412	0.110756	-0.461924	HTvsAPP
Pdlim1	chr19	40222239	40271616	-	1505	PDLIM1	0.572837	1.50982	3.93202	0.00064743	0.110756	-0.359963	HTvsAPP
Camk2n1	chr4	138455148	138460126	+	3613	CAMK2N1	-0.304413	10.8336	-3.91928	0.000668374	0.111746	-0.563945	HTvsAPP
Arsj	chr3	126363852	126440374	+	3690	ARSJ	0.850198	2.60026	3.9104	0.000683363	0.111746	-0.335418	HTvsAPP
Lsm4	chr8	70673231	70678752	+	942	LSM4	-0.2859	4.27934	-3.90961	0.000684701	0.111746	-0.389715	HTvsAPP
Ddr2	chr1	169972307	170088944	-	8290	DDR2	-0.548926	3.84109	-3.9083	0.000686951	0.111746	-0.368428	HTvsAPP
Tap2	chr17	34204479	34216321	+	2490	TAP2	-0.39892	2.72983	-3.88395	0.000729987	0.111746	-0.391078	HTvsAPP
Vaultrc5	chr18	36801763	36802107	+	345	NA	-1.13751	-0.57114	-3.87616	0.000744311	0.111746	-1.0499	HTvsAPP
Cort	chr4	149125191	149126741	-	498	CORT	-1.35176	1.38575	-3.86804	0.000759548	0.111746	-0.564138	HTvsAPP
Cdk2ap1	chr5	124345439	124354628	-	1250	CDK2AP1	-0.332719	3.01387	-3.86623	0.000762985	0.111746	-0.432173	HTvsAPP
Samd4	chr14	46882965	47105817	+	7422	SAMD4A	-0.281486	5.32311	-3.85705	0.000780638	0.111746	-0.578506	HTvsAPP
4930404I05Rik	chr16	91011249	91016503	+	978	NA	0.59042	0.144182	3.85634	0.000782028	0.111746	-0.786637	HTvsAPP
Ache	chr5	137288254	137294466	+	2212	ACHE	0.308059	5.05945	3.85383	0.000786939	0.111746	-0.575771	HTvsAPP
Mpzl3	chr9	45055181	45075042	+	1035	MPZL3	-0.555377	0.790502	-3.85323	0.000788104	0.111746	-0.688166	HTvsAPP
Rin2	chr2	145786116	145887616	+	4657	RIN2	0.356452	5.18532	3.85023	0.000794027	0.111746	-0.596351	HTvsAPP
Myh15	chr16	49057486	49199104	+	6340	MYH15	-0.487477	0.506913	-3.8394	0.000815744	0.111746	-0.743233	HTvsAPP
Myo5b	chr18	74442619	74771477	+	6647	MYO5B	0.398839	5.12703	3.83587	0.000822951	0.111746	-0.61724	HTvsAPP
Twist1	chr12	33957671	33959831	+	1630	TWIST1	-0.960515	-0.216193	-3.83179	0.00083135	0.111746	-0.977114	HTvsAPP
Snapc5	chr9	64179297	64182688	+	761	SNAPC5	-0.340568	3.92	-3.83154	0.000831872	0.111746	-0.551434	HTvsAPP
Snora74a	chr18	35557030	35557227	+	198	NA	-1.21073	4.16243	-3.81774	0.000860954	0.111746	-0.582041	HTvsAPP
Atf5	chr7	44812256	44816658	-	1993	ATF5	-0.474386	2.27642	-3.81665	0.000863305	0.111746	-0.548091	HTvsAPP
Hap1	chr11	100347327	100356141	-	3706	HAP1	0.318719	6.83656	3.8132	0.000870734	0.111746	-0.745128	HTvsAPP
Fam198b	chr3	79885930	79946278	+	6627	FAM198B	-0.470212	3.63814	-3.80731	0.000883599	0.111746	-0.587524	HTvsAPP
Pdpn	chr4	143267409	143299564	-	1839	PDPN	-0.36947	2.73914	-3.80677	0.000884782	0.111746	-0.560441	HTvsAPP
Btbd17	chr11	114790669	114795892	-	2260	BTBD17	-0.418431	4.20891	-3.80641	0.000885575	0.111746	-0.62004	HTvsAPP
Frk	chr10	34483400	34611230	+	4803	FRK	-1.0054	0.452594	-3.80376	0.000891446	0.111746	-0.834068	HTvsAPP
Adamts4	chr1	171250422	171259922	+	3673	ADAMTS4	-0.507479	2.83206	-3.79566	0.000909575	0.113044	-0.584765	HTvsAPP
Irgm2	chr11	58214977	58222783	+	3514	IRGM	-0.660226	1.71513	-3.78443	0.000935339	0.113279	-0.657963	HTvsAPP
Prg4	chr1	150449412	150466165	-	4278	NA	-0.682793	1.61716	-3.78308	0.00093849	0.113279	-0.664871	HTvsAPP
Mycn	chr12	12936093	12941836	-	2596	MYCN	-0.626819	2.80667	-3.77914	0.000947734	0.113279	-0.621089	HTvsAPP
Cd209f	chr8	4102793	4105764	-	1109	NA	-1.72454	-0.955665	-3.77784	0.000950792	0.113279	-1.36696	HTvsAPP
Ajuba	chr14	54567469	54577661	-	3503	AJUBA	-0.498672	0.514333	-3.77472	0.000958207	0.113279	-0.882269	HTvsAPP
Bche	chr3	73635809	73708415	-	6209	BCHE	-0.904461	3.30421	-3.77047	0.000968364	0.113375	-0.648477	HTvsAPP
Smpdl3b	chr4	132732966	132757171	-	1925	SMPDL3B	0.681638	0.909529	3.7673	0.000976028	0.113375	-0.787772	HTvsAPP
Clec2d	chr6	129180615	129186535	+	1214	NA	-0.425089	3.85149	-3.76178	0.00098951	0.113375	-0.703229	HTvsAPP
Rtp1	chr16	23429133	23433960	+	3120	RTP1	1.33384	-0.75973	3.7615	0.000990212	0.113375	-1.14351	HTvsAPP
Rasgrp3	chr17	75435905	75529053	+	4931	RASGRP3	-0.271629	3.30071	-3.74136	0.00104098	0.116875	-0.718221	HTvsAPP
Psmb8	chr17	34198195	34201454	+	1223	PSMB8	-0.505054	1.79618	-3.73496	0.00105764	0.117398	-0.757023	HTvsAPP
Tsc22d3	chrX	140539529	140600522	-	2488	TSC22D3	0.444583	6.87661	3.7275	0.00107741	0.117942	-0.951617	HTvsAPP
Tmem196	chr12	119945962	120018706	+	1168	TMEM196	-0.322907	4.78006	-3.72398	0.00108687	0.117942	-0.856768	HTvsAPP
Sox2	chr3	34650005	34652460	+	2456	SOX2	-0.290979	4.99969	-3.70257	0.00114613	0.122163	-0.9159	HTvsAPP
Mcam	chr9	44134658	44142726	+	2892	MCAM	-0.549101	3.21272	-3.69367	0.00117167	0.122163	-0.816764	HTvsAPP
9130227L01Rik	chr1	55931241	55972098	+	1906	NA	-0.630384	-0.320272	-3.68855	0.00118664	0.122163	-1.22387	HTvsAPP
Fam43a	chr16	30599723	30602797	+	3075	FAM43A	-0.401232	3.8495	-3.6876	0.00118941	0.122163	-0.868576	HTvsAPP
Iah1	chr12	21316392	21323607	+	926	IAH1	-0.3243	3.03918	-3.68423	0.0011994	0.122163	-0.833642	HTvsAPP
Smad6	chr9	63953076	64022059	-	2971	SMAD6	-0.569477	0.543672	-3.67555	0.00122544	0.122163	-1.05329	HTvsAPP
Myh4	chr11	67237812	67260447	+	6037	MYH4	0.886404	-0.484152	3.66495	0.00125803	0.122163	-1.28621	HTvsAPP
Cd33	chr7	43527456	43533171	-	2571	NA	-0.651861	1.0932	-3.66008	0.00127327	0.122163	-0.952652	HTvsAPP
Slc13a4	chr6	35267953	35308126	-	3426	SLC13A4	-0.919651	3.66472	-3.65695	0.00128315	0.122163	-0.925059	HTvsAPP
Gpr45	chr1	42952872	43035449	+	3860	GPR45	0.326267	3.04839	3.64935	0.00130752	0.122163	-0.914924	HTvsAPP
Col8a1	chr16	57624256	57754737	-	5110	COL8A1	-0.525657	2.3417	-3.64856	0.00131008	0.122163	-0.904816	HTvsAPP
Sphk1	chr11	116531911	116536675	+	2296	SPHK1	-0.732722	2.34711	-3.64816	0.00131138	0.122163	-0.908111	HTvsAPP
Igf2	chr7	142650768	142661035	-	4236	IGF2	-0.951683	3.91248	-3.64518	0.00132107	0.122163	-0.967693	HTvsAPP
Mthfd2	chr6	83305704	83317604	-	2070	MTHFD2	-0.475197	2.63162	-3.64023	0.00133731	0.122163	-0.922186	HTvsAPP
Plcd3	chr11	103070296	103101658	-	3031	PLCD3	-0.355037	3.85755	-3.63992	0.00133835	0.122163	-0.977981	HTvsAPP
Sh3bgrl3	chr4	134127406	134128753	-	707	SH3BGRL3	0.35966	5.28004	3.63374	0.00135895	0.122163	-1.10498	HTvsAPP
Tfpi	chr2	84432860	84476775	-	3780	TFPI	-0.444887	2.67319	-3.63267	0.00136254	0.122163	-0.939037	HTvsAPP
Nid2	chr14	19751257	19811787	+	4884	NID2	-0.544036	1.13881	-3.6303	0.00137053	0.122163	-1.03675	HTvsAPP
Slc8b1	chr5	120511192	120534024	+	2881	SLC8B1	-0.398112	2.4403	-3.6288	0.00137564	0.122163	-0.947452	HTvsAPP
AU023762	chr9	113496746	113587152	-	2179	NA	-0.489433	1.25806	-3.62816	0.00137781	0.122163	-1.01701	HTvsAPP
Tacr1	chr6	82402475	82560104	+	5026	TACR1	0.756536	0.185581	3.62185	0.00139946	0.12333	-1.2048	HTvsAPP
Lars2	chr9	123366940	123462664	+	3881	LARS2	-0.665546	3.66887	-3.6161	0.00141947	0.123865	-1.02383	HTvsAPP
Gas1	chr13	60174405	60177535	-	3131	GAS1	-0.344723	2.23024	-3.60684	0.00145226	0.123865	-0.995854	HTvsAPP
Kazald1	chr19	45076139	45079289	+	1380	KAZALD1	-0.738136	2.46033	-3.60615	0.00145474	0.123865	-0.995453	HTvsAPP
Slc25a20	chr9	108662098	108684641	+	1783	SLC25A20	-0.266532	3.86733	-3.60445	0.00146087	0.123865	-1.05841	HTvsAPP
Acyp2	chr11	30505992	30649396	-	671	ACYP2	-0.330305	4.1914	-3.60114	0.00147284	0.123865	-1.09294	HTvsAPP
Vtn	chr11	78499120	78502325	+	1745	VTN	-0.365223	5.7457	-3.59684	0.00148856	0.123865	-1.20731	HTvsAPP
Chst9	chr18	15452175	15718046	-	1369	CHST9	1.26506	-1.25941	3.59332	0.00150151	0.123865	-1.64072	HTvsAPP
Smim1	chr4	154020470	154026044	-	3442	SMIM1	-0.279732	2.92849	-3.59047	0.00151211	0.123865	-1.03688	HTvsAPP
Trmt10a	chr3	138143538	138159820	+	3934	TRMT10A	-0.267492	3.3648	-3.58904	0.00151747	0.123865	-1.06062	HTvsAPP
Icam2	chr11	106377656	106382641	-	1142	ICAM2	-0.661252	0.880561	-3.58798	0.00152141	0.123865	-1.16927	HTvsAPP
Lnx2	chr5	147016655	147076572	-	4543	LNX2	0.3397	2.59728	3.5874	0.00152362	0.123865	-1.03773	HTvsAPP
Nmi	chr2	51948499	51973208	-	1368	NMI	-0.387688	1.778	-3.58709	0.00152478	0.123865	-1.05799	HTvsAPP
Ndn	chr7	62348277	62349927	+	1651	NDN	0.539683	7.10849	3.58117	0.00154718	0.124986	-1.29221	HTvsAPP
Nek10	chr14	14820815	15006693	+	3348	NA	0.622107	2.3107	3.57389	0.00157516	0.125849	-1.06475	HTvsAPP
Itgb4	chr11	115974725	116008411	+	6169	ITGB4	-0.685679	1.36124	-3.56798	0.00159828	0.126569	-1.13446	HTvsAPP
Tspan11	chr6	127887622	127953031	+	4209	TSPAN11	-0.807061	2.55919	-3.56714	0.00160158	0.126569	-1.07905	HTvsAPP
Zfp14	chr7	30036359	30051396	-	3491	ZFP14	0.326849	4.06598	3.5595	0.00163201	0.127862	-1.16872	HTvsAPP
Tgtp2	chr11	49057196	49064212	-	2816	NA	-1.18998	-0.756621	-3.55862	0.00163554	0.127862	-1.621	HTvsAPP
Zfp189	chr4	49521176	49531558	+	3047	ZNF189	0.422603	4.46439	3.55387	0.00165478	0.128473	-1.23046	HTvsAPP
C1ql3	chr2	13001887	13010864	-	3163	C1QL3	0.366516	7.24906	3.54501	0.00169123	0.129992	-1.3841	HTvsAPP
Sox21	chr14	118233234	118237030	-	3797	SOX21	-0.351459	2.34435	-3.54326	0.00169855	0.129992	-1.12931	HTvsAPP
Mfsd2a	chr4	122946851	122961188	-	2150	MFSD2A	0.520814	4.37281	3.54073	0.00170913	0.130117	-1.25431	HTvsAPP
D430019H16Rik	chr12	105453856	105493095	+	5786	NA	0.29308	7.46957	3.53397	0.00173779	0.13078	-1.41567	HTvsAPP
Lfng	chr5	140607341	140615545	+	2284	LFNG	0.376789	3.70507	3.52114	0.00179346	0.133054	-1.24219	HTvsAPP
1700084C01Rik	chr1	169928939	169934653	+	1440	C1orf110	-0.330368	3.00046	-3.51606	0.00181596	0.133363	-1.20043	HTvsAPP
Atp5k	chr5	108433253	108434378	-	292	NA	-0.368117	6.74972	-3.50038	0.00188724	0.136529	-1.4732	HTvsAPP
A330076H08Rik	chr7	61943901	61982303	-	1836	NA	0.441125	4.16005	3.49768	0.00189975	0.136754	-1.33449	HTvsAPP
Snx33	chr9	56917200	56928371	-	4564	SNX33	-0.318772	2.98237	-3.49261	0.00192353	0.137784	-1.25361	HTvsAPP
Cgnl1	chr9	71626509	71771602	-	6754	CGNL1	-0.377285	4.1541	-3.48964	0.00193758	0.13811	-1.34125	HTvsAPP
Chac1	chr2	119351242	119354327	+	1570	CHAC1	-0.36184	2.84027	-3.48592	0.00195537	0.138373	-1.25969	HTvsAPP
Fam169b	chr7	68273839	68363092	+	2821	NA	1.39151	-0.872625	3.48291	0.00196982	0.138373	-1.70565	HTvsAPP
Clec4a2	chr6	123122690	123143999	+	2616	CLEC4A	-0.703289	-0.476077	-3.47409	0.0020129	0.140046	-1.64406	HTvsAPP
Phldb2	chr16	45746231	45844378	-	5678	PHLDB2	-0.49373	3.47199	-3.46388	0.00206386	0.140665	-1.34514	HTvsAPP
Wnk4	chr11	101260567	101277409	+	4148	WNK4	-0.599412	0.893581	-3.45927	0.00208727	0.140665	-1.39794	HTvsAPP
Cdh1	chr8	106603368	106670246	+	4413	CDH1	-1.18976	1.34711	-3.45883	0.00208951	0.140665	-1.34622	HTvsAPP
Coch	chr12	51593341	51605773	+	2683	COCH	-0.332527	5.83702	-3.45202	0.00212463	0.14237	-1.55017	HTvsAPP
1700034H15Rik	chr1	191894072	191907527	-	4362	NA	0.614401	0.207873	3.43786	0.00219951	0.145377	-1.52657	HTvsAPP
Syna	chr5	134557254	134560171	-	2918	NA	-0.440078	1.14127	-3.4329	0.00222635	0.146486	-1.41204	HTvsAPP
Shfm1	chr6	6558275	6578658	-	491	SHFM1	-0.336138	5.78458	-3.41637	0.00231805	0.149595	-1.62502	HTvsAPP
AW551984	chr9	39587396	39604124	-	4419	NA	0.655898	2.24673	3.4155	0.002323	0.149595	-1.39807	HTvsAPP
Sema7a	chr9	57940135	57962865	+	3275	SEMA7A	-0.290167	7.18974	-3.41279	0.00233843	0.149595	-1.68855	HTvsAPP
Rspo1	chr4	124986430	125009099	+	1834	RSPO1	-0.69617	1.83324	-3.41112	0.00234795	0.149595	-1.41096	HTvsAPP
Cartpt	chr13	99898483	99900683	-	875	CARTPT	-1.0735	1.51795	-3.41028	0.00235277	0.149595	-1.43136	HTvsAPP
Kirrel2	chr7	30447766	30457515	-	3122	KIRREL2	0.504908	3.51539	3.40974	0.00235591	0.149595	-1.47302	HTvsAPP
Srp54a	chr12	55080496	55115367	+	4264	SRP54	-0.274303	3.03338	-3.40542	0.00238083	0.15052	-1.44711	HTvsAPP
Kcns1	chr2	164163619	164171113	-	2712	KCNS1	-0.428263	4.19119	-3.40093	0.00240708	0.150921	-1.53893	HTvsAPP
Pole	chr5	110286319	110337453	+	7129	POLE	0.485781	1.43461	3.39736	0.00242809	0.150921	-1.45344	HTvsAPP
Smco4	chr9	15505495	15545259	+	945	NA	-0.592909	0.0145612	-3.39632	0.0024343	0.150921	-1.65364	HTvsAPP
Bmf	chr2	118528757	118549678	-	4633	BMF	-0.40225	2.25067	-3.39253	0.00245689	0.15138	-1.44592	HTvsAPP
Ddit4l	chr3	137623672	137628332	+	2721	DDIT4L	-0.429754	4.77475	-3.381	0.00252686	0.153346	-1.64796	HTvsAPP
Olfml1	chr7	107567433	107591365	+	1969	OLFML1	-0.347114	3.0352	-3.37779	0.0025467	0.153346	-1.50421	HTvsAPP
Casq2	chr3	102086455	102146512	+	2514	CASQ2	-0.653951	1.17495	-3.37581	0.002559	0.153346	-1.54276	HTvsAPP
Amigo2	chr15	97244074	97247287	-	3214	AMIGO2	0.427594	2.9455	3.3751	0.00256344	0.153346	-1.50849	HTvsAPP
Slc6a20a	chr9	123636907	123678832	-	1894	SLC6A20	-0.895391	3.75604	-3.37509	0.00256352	0.153346	-1.55774	HTvsAPP
Penk	chr4	4133536	4138445	-	1412	PENK	-0.540143	4.73795	-3.37162	0.00258528	0.153346	-1.6558	HTvsAPP
Cldn10	chr14	118787871	118874525	+	1446	CLDN10	-0.317966	4.79281	-3.37137	0.00258685	0.153346	-1.66192	HTvsAPP
Opalin	chr19	41063420	41077113	-	892	OPALIN	-0.922501	2.57765	-3.3705	0.00259235	0.153346	-1.49445	HTvsAPP
Mapk3	chr7	126759626	126765816	+	1772	MAPK3	0.336102	5.67806	3.36948	0.00259878	0.153346	-1.72781	HTvsAPP
Hcn3	chr3	89146775	89160157	-	3262	HCN3	0.277956	3.35166	3.36561	0.00262337	0.15337	-1.55235	HTvsAPP
H2-K1	chr17	33996012	34000333	-	1646	HLA-A	-0.418952	4.64002	-3.36478	0.00262865	0.15337	-1.65772	HTvsAPP
Osr1	chr12	9574442	9581500	+	2011	OSR1	-0.934765	-0.244814	-3.3635	0.00263686	0.15337	-1.76911	HTvsAPP
Slc22a6	chr19	8617996	8628299	+	4026	SLC22A6	-0.828697	3.33956	-3.35366	0.00270072	0.154733	-1.57526	HTvsAPP
Slc6a13	chr6	121300296	121337718	+	2150	SLC6A13	-0.88074	3.33837	-3.34662	0.00274734	0.154733	-1.58548	HTvsAPP
Dab2	chr15	6299789	6440709	+	4628	DAB2	-0.691219	1.87802	-3.34559	0.00275424	0.154733	-1.54502	HTvsAPP
Wnt6	chr1	74771892	74785319	+	2068	WNT6	-0.907103	0.246985	-3.34394	0.00276532	0.154733	-1.70432	HTvsAPP
Krt9	chr11	100186781	100193246	-	2580	NA	0.683442	0.123728	3.34366	0.00276718	0.154733	-1.70559	HTvsAPP
Snora70	chrX	74272492	74272620	+	129	NA	-0.570349	-0.133466	-3.34052	0.00278834	0.154733	-1.792	HTvsAPP
Bcas1	chr2	170346991	170427845	-	3090	BCAS1	-0.511771	4.98566	-3.33992	0.00279244	0.154733	-1.74466	HTvsAPP
Col8a2	chr4	126286794	126314330	+	4331	COL8A2	-0.999435	2.23536	-3.33901	0.00279862	0.154733	-1.5566	HTvsAPP
Ptgds	chr2	25466712	25469749	-	805	PTGDS	-0.74898	8.8946	-3.33478	0.00282749	0.155737	-1.90235	HTvsAPP
Cped1	chr6	21985910	22255606	+	4898	CPED1	-0.613809	3.00928	-3.32979	0.00286193	0.156112	-1.60877	HTvsAPP
Per2	chr1	91415982	91459328	-	5837	PER2	0.502732	5.01973	3.3292	0.00286607	0.156112	-1.78648	HTvsAPP
Trhr	chr15	44196135	44235912	+	3976	TRHR	0.81656	2.36324	3.32914	0.00286652	0.156112	-1.57945	HTvsAPP
Fbln5	chr12	101746565	101819119	-	5893	FBLN5	-0.605502	1.67202	-3.32744	0.00287834	0.156171	-1.58588	HTvsAPP
Ccr2	chr9	124102183	124109140	+	3589	CCR2	-1.21858	-0.586208	-3.32536	0.00289287	0.156376	-1.93397	HTvsAPP
AW112010	chr19	11047612	11050566	-	775	NA	-0.697072	0.314244	-3.32173	0.00291852	0.156681	-1.73457	HTvsAPP
Rhbdl3	chr11	80300912	80355986	+	3767	RHBDL3	0.469757	4.16842	3.32151	0.00292006	0.156681	-1.72297	HTvsAPP
Fmo2	chr1	162875047	162898712	-	3336	FMO2	0.942255	1.53514	3.31725	0.0029504	0.157149	-1.60314	HTvsAPP
Col1a1	chr11	94936270	94951856	+	4698	COL1A1	-1.23198	2.19746	-3.29574	0.00310826	0.162042	-1.64638	HTvsAPP
Fbxo2	chr4	148160668	148166417	+	1234	FBXO2	-0.280284	6.17738	-3.28652	0.00317839	0.16389	-1.93939	HTvsAPP
Il17ra	chr6	120463197	120483727	+	3970	IL17RA	-0.314767	4.30642	-3.27886	0.00323781	0.165197	-1.82325	HTvsAPP
Cetn4	chr3	37308627	37312446	-	1059	NA	0.292342	2.47492	3.27524	0.00326632	0.16549	-1.69924	HTvsAPP
Ranbp3l	chr15	8967949	9067333	+	4211	RANBP3L	-0.640212	4.07455	-3.26292	0.003365	0.168146	-1.83801	HTvsAPP
Bmp3	chr5	98854439	98880960	+	3112	BMP3	0.353353	5.32022	3.25987	0.00338988	0.168456	-1.95346	HTvsAPP
Matn2	chr15	34306681	34436240	+	3518	MATN2	0.405942	6.03495	3.25932	0.00339438	0.168456	-1.99391	HTvsAPP
Pde7b	chr10	20398004	20725068	-	4127	PDE7B	-0.401414	5.12244	-3.25558	0.0034252	0.168916	-1.95386	HTvsAPP
Pld5	chr1	175962306	176275312	-	3894	PLD5	-0.436861	2.65677	-3.25538	0.00342687	0.168916	-1.74827	HTvsAPP
Gm4787	chr12	81376991	81379486	-	2496	NA	0.55353	0.416399	3.25125	0.00346115	0.169478	-1.81676	HTvsAPP
B230216N24Rik	chr1	98031123	98047793	-	1178	NA	-0.36373	3.61359	-3.24633	0.00350254	0.169598	-1.83396	HTvsAPP
Cd24a	chr10	43579169	43584265	+	1816	NA	0.542682	1.88848	3.24627	0.00350306	0.169598	-1.74611	HTvsAPP
Vegfa	chr17	46016993	46032377	-	4174	VEGFA	-0.276118	5.84178	-3.24116	0.00354648	0.169598	-2.02522	HTvsAPP
Gng11	chr6	4003987	4008446	+	837	GNG11	-0.407448	2.59856	-3.24	0.00355641	0.169598	-1.77305	HTvsAPP
Gabrq	chrX	72825178	72842602	+	5352	GABRQ	0.462907	0.904225	3.2387	0.00356753	0.169598	-1.80694	HTvsAPP
Cd82	chr2	93419102	93462950	-	2077	CD82	-0.357267	2.72298	-3.23853	0.00356901	0.169598	-1.78141	HTvsAPP
Zfp217	chr2	170108643	170142675	-	5843	ZNF217	-0.427892	2.08549	-3.23254	0.00362091	0.17098	-1.7744	HTvsAPP
Arpc5	chr1	152766542	152775580	+	1897	ARPC5	0.267938	6.70146	3.23207	0.003625	0.17098	-2.0848	HTvsAPP
Gm11627	chr11	102576399	102579119	-	677	NA	0.413489	1.50985	3.22791	0.00366157	0.171408	-1.78549	HTvsAPP
Lsp1	chr7	142460812	142494868	+	2606	LSP1	0.544444	2.25059	3.22221	0.00371214	0.172594	-1.79956	HTvsAPP
Wfdc18	chr11	83709004	83711360	+	544	NA	0.551437	0.6033	3.22117	0.00372142	0.172594	-1.85865	HTvsAPP
Gbp4	chr5	105115767	105139586	-	4538	GBP6	-0.958762	1.1427	-3.21905	0.00374048	0.172594	-1.83423	HTvsAPP
Sirt2	chr7	28766752	28788665	+	1863	SIRT2	0.263962	5.45676	3.21845	0.00374593	0.172594	-2.05528	HTvsAPP
Amy1	chr3	113555952	113577750	-	1822	AMY2A	0.306411	3.63335	3.21298	0.00379552	0.173556	-1.92022	HTvsAPP
Acat3	chr17	12923959	12940396	-	1991	ACAT2	-0.374304	1.58726	-3.20269	0.00389061	0.177346	-1.83945	HTvsAPP
Lmcd1	chr6	112273758	112330423	+	1728	LMCD1	-0.312136	2.66139	-3.19976	0.00391817	0.178044	-1.85957	HTvsAPP
Sox4	chr13	28950730	28953682	-	2953	SOX4	-0.290845	3.79254	-3.18558	0.00405391	0.182501	-1.98378	HTvsAPP
Fgfbp1	chr5	43978858	43981799	-	1248	FGFBP1	-0.874128	1.42344	-3.18292	0.00407987	0.183103	-1.88334	HTvsAPP
Snora23	chr7	110046364	110046547	+	184	NA	-0.896778	3.33624	-3.17881	0.00412033	0.183641	-1.93192	HTvsAPP
Gimap1	chr6	48739047	48743795	+	1505	GIMAP1	-0.642378	0.205492	-3.17531	0.00415501	0.183641	-2.01274	HTvsAPP
Cdhr1	chr14	37077849	37098311	-	4304	CDHR1	1.29384	1.60444	3.16931	0.00421523	0.184423	-1.90106	HTvsAPP
Stc2	chr11	31359441	31370061	-	1793	STC2	-0.878083	-0.260305	-3.15345	0.00437849	0.188925	-2.11235	HTvsAPP
Lepr	chr4	101717407	101815354	+	6634	LEPR	-0.521984	2.77389	-3.14785	0.00443762	0.189855	-1.97967	HTvsAPP
Stxbp2	chr8	3631160	3643644	+	2703	STXBP2	0.272828	3.83394	3.14606	0.00445667	0.189855	-2.0755	HTvsAPP
Gabra2	chr5	70961057	71095849	-	2392	GABRA2	0.683661	6.12392	3.14315	0.00448779	0.189855	-2.26428	HTvsAPP
Ccl25	chr8	4325210	4360020	+	1274	CCL25	-0.393728	1.59796	-3.13713	0.00455286	0.189855	-1.96692	HTvsAPP
Gdap1l1	chr2	163438467	163455324	+	2580	GDAP1L1	0.275538	5.66319	3.13579	0.00456745	0.189855	-2.25192	HTvsAPP
Slfn5	chr11	82952102	82964850	+	5989	SLFN5	-0.390904	2.90686	-3.13553	0.00457035	0.189855	-2.01026	HTvsAPP
Ano2	chr6	125690419	126040128	+	3927	ANO2	0.918828	0.519207	3.13354	0.00459213	0.189855	-2.01709	HTvsAPP
Rgs4	chr1	169741477	169747642	-	2941	RGS4	-0.263657	9.83653	-3.13321	0.00459575	0.189855	-2.37588	HTvsAPP
Scarf2	chr16	17797282	17808287	+	3302	SCARF2	-0.446666	0.738128	-3.13244	0.00460418	0.189855	-2.02169	HTvsAPP
Arrdc2	chr8	70835138	70839720	-	2346	ARRDC2	0.302264	3.48078	3.13201	0.00460896	0.189855	-2.07052	HTvsAPP
Nxn	chr11	76257226	76399141	-	2728	NXN	0.348755	3.18505	3.12441	0.0046934	0.191167	-2.06286	HTvsAPP
C030013G03Rik	chr17	12466844	12479577	+	1022	NA	-0.583545	0.423374	-3.12271	0.00471251	0.191409	-2.06327	HTvsAPP
Ms4a7	chr19	11321039	11336146	-	1716	MS4A7	-0.834408	-0.68824	-3.11678	0.00477968	0.193078	-2.26414	HTvsAPP
Mxra8	chr4	155839680	155844102	+	2263	MXRA8	-0.561589	2.08866	-3.11643	0.0047837	0.193078	-2.00875	HTvsAPP
Snrpd1	chr18	10617796	10628230	+	837	SNRPD1	-0.311308	5.25385	-3.11557	0.00479342	0.193078	-2.26654	HTvsAPP
Krt77	chr15	101859856	101869618	-	1719	KRT77	0.485651	2.40491	3.11022	0.00485505	0.193781	-2.03484	HTvsAPP
Itgb2	chr10	77530348	77565674	+	2862	ITGB2	-0.296853	2.12474	-3.10309	0.00493836	0.194571	-2.03846	HTvsAPP
Fzd6	chr15	39006280	39038190	+	4138	FZD6	-0.320626	3.24482	-3.10265	0.00494347	0.194571	-2.11053	HTvsAPP
Pde1a	chr2	79834453	80129412	-	4912	PDE1A	0.31603	8.64395	3.10202	0.00495091	0.194571	-2.42272	HTvsAPP
Ogn	chr13	49608071	49624500	+	2540	OGN	-0.903152	3.92894	-3.09937	0.00498227	0.195204	-2.17339	HTvsAPP
Fzd9	chr5	135248938	135251047	-	2110	FZD9	-0.501588	1.60607	-3.09723	0.00500778	0.195223	-2.04585	HTvsAPP
Pcdhb12	chr18	37435621	37438654	+	3034	NA	-0.270237	3.69218	-3.09207	0.0050697	0.196654	-2.17726	HTvsAPP
C130074G19Rik	chr1	184871926	184883036	-	2853	C1orf115	-0.379628	6.36425	-3.08763	0.0051235	0.196654	-2.39393	HTvsAPP
Rnf217	chr10	31501887	31609725	-	2860	RNF217	0.265504	4.14648	3.08678	0.00513395	0.196654	-2.23641	HTvsAPP
Snord17	chr2	144265982	144266202	-	221	NA	-0.719397	5.25356	-3.08606	0.00514279	0.196654	-2.31168	HTvsAPP
Pgm5	chr19	24678261	24861842	-	7981	PGM5	-0.597235	3.18959	-3.08525	0.00515267	0.196654	-2.13612	HTvsAPP
Hpcal4	chr4	123183504	123194699	+	4652	HPCAL4	0.270717	10.0209	3.0755	0.00527359	0.198025	-2.50776	HTvsAPP
Serpinb9	chr13	33004541	33017955	+	3397	SERPINB9	-0.308414	3.83062	-3.07505	0.00527925	0.198025	-2.22067	HTvsAPP
E130008D07Rik	chr17	43146041	43158291	-	5078	NA	0.424012	1.84804	3.07211	0.0053162	0.198025	-2.09367	HTvsAPP
Mir6516	chr11	117077348	117077457	+	110	NA	-0.595979	3.05482	-3.07162	0.00532243	0.198025	-2.14384	HTvsAPP
Sptssb	chr3	69819539	69859894	-	1783	SPTSSB	-0.53772	0.98817	-3.07146	0.00532444	0.198025	-2.1118	HTvsAPP
Neu2	chr1	87574027	87597840	+	2013	NEU2	-0.504039	2.40668	-3.06988	0.00534443	0.198025	-2.1136	HTvsAPP
Crabp2	chr3	87948693	87953372	+	900	CRABP2	-1.15903	1.42243	-3.06717	0.00537902	0.198025	-2.10872	HTvsAPP
Bdh2	chr3	135281221	135304425	+	1171	BDH2	-0.579264	0.258545	-3.0669	0.0053824	0.198025	-2.19556	HTvsAPP
Cpne6	chr14	55510448	55517431	+	2289	CPNE6	0.366907	6.72189	3.06627	0.00539052	0.198025	-2.45715	HTvsAPP
Cfh	chr1	140085855	140183411	-	4365	CFH	-0.374651	5.19867	-3.06608	0.00539289	0.198025	-2.37592	HTvsAPP
Cox17	chr16	38346999	38352763	+	436	COX17	-0.310059	4.8357	-3.06207	0.00544461	0.198962	-2.35879	HTvsAPP
Colec12	chr18	9707648	9877995	+	3322	COLEC12	-0.438819	4.1412	-3.06198	0.00544577	0.198962	-2.28465	HTvsAPP
