# Supplementary material for: Deficiency of TYROBP, an adapter protein for TREM2 and CR3 receptors, is neuroprotective in a mouse model of early Alzheimer’s pathology
Source: Acta Neuropathol. 2017 Jun 13;134(5):769–88. doi: 10.1007/s00401-017-1737-3 (PMC5645450; doi:10.1007/s00401-017-1737-3)
Supplement: Supplementary file 5 — Suppl.5_GSEA_APPPSEN1;Tyrobp mice (XLSX 56 kb) [file 401_2017_1737_MOESM5_ESM.xlsx]

## Sheet: READ ME
2 Gene enrichment analysis methods	DAVID
	Ingenuity Pathway Analysis
Comparisons	APPPS1;Tyrobp(KO) vs APPPS1	= APP/PSEN1; Tyrobp(-/-) vs. APP/PSEN1
	APPPS1;Tyrobp(HET) vs APPPS1	= APP/PSEN1; Tyrobp(+/-) vs. APP/PSEN1
	APP;Tyr(KO) vs APP;Tyr(HET)	= APP/PSEN1; Tyrobp(-/-) vs. APP/PSEN1;Tyrobp(+/-)
FDR of differentially expressed genes (DEG) used for analysis <0.1

## Sheet: APPPS1;Tyrobp(KO) vs APPPS1
APP/PSEN1;Tyrobp(KO) vs APP/PSEN1
DAVID
no direction
Category	Term	Count	%	PValue	Genes	List Total	Pop Hits	Pop Total	Fold Enrichment
GOTERM_BP_DIRECT	GO:0006813~potassium ion transport	4	4.87805	0.0126888	KCNAB1, HCN3, KCNV1, KCNJ13	65	126	16609	8.11184
GOTERM_BP_DIRECT	GO:0034765~regulation of ion transmembrane transport	4	4.87805	0.0161714	KCNAB1, HCN3, KCNV1, KCNJ13	65	138	16609	7.40647
GOTERM_BP_DIRECT	GO:0006811~ion transport	7	8.53659	0.0228961	KCNAB1, ASIC4, CFTR, FXYD6, HCN3, KCNV1, KCNJ13	65	574	16609	3.11614
GOTERM_BP_DIRECT	GO:0051965~positive regulation of synapse assembly	3	3.65854	0.0275241	SLITRK2, CBLN1, CBLN2	65	67	16609	11.4413
GOTERM_BP_DIRECT	GO:0016310~phosphorylation	7	8.53659	0.0290883	RPS6KA3, RPS6KA1, PFKL, HIPK4, ITPKC, MAP3K14, NAGK	65	607	16609	2.94672
GOTERM_BP_DIRECT	GO:0003254~regulation of membrane depolarization	2	2.43902	0.0415917	CFTR, NTSR1	65	11	16609	46.4587
GOTERM_BP_DIRECT	GO:0045945~positive regulation of transcription from RNA polymerase III promoter	2	2.43902	0.0452872	CEBPA, BRF1	65	12	16609	42.5872
GOTERM_BP_DIRECT	GO:0008285~negative regulation of cell proliferation	5	6.09756	0.0491504	CEBPA, KISS1R, NDN, PDCD5, SIRT2	65	358	16609	3.56876
UP regulated genes
Category	Term	Count	%	PValue	Genes	List Total	Pop Hits	Pop Total	Fold Enrichment
GOTERM_BP_DIRECT	GO:0045945~positive regulation of transcription from RNA polymerase III promoter	2	0.0339443	0.027121	CEBPA, BRF1	39	12	16609	70.9786
GOTERM_BP_DIRECT	GO:0048011~neurotrophin TRK receptor signaling pathway	2	0.0339443	0.0337885	NDN, HAP1	39	15	16609	56.7829
GOTERM_BP_DIRECT	GO:0007413~axonal fasciculation	2	0.0339443	0.0360012	NDN, CRTAC1	39	16	16609	53.234
GOTERM_BP_DIRECT	GO:0008285~negative regulation of cell proliferation	4	0.0678887	0.0480909	CEBPA, KISS1R, NDN, SIRT2	39	358	16609	4.75834
GOTERM_BP_DIRECT	GO:0016310~phosphorylation	5	0.0848608	0.0489137	RPS6KA1, PFKL, ITPKC, MAP3K14, NAGK	39	607	16609	3.508
Ingenuity
Categories	Diseases or Functions Annotation	p-Value	Predicted Activation State	Activation z-score	Molecules	# Molecules
Cellular Development, Cellular Growth and Proliferation, Nervous System Development and Function, Tissue Development	development of neurons	0.0432		0.186	ANKRD27,CBLN1,CBLN2,HAP1,NDN,NEUROD2,RPS6KA3,SLITRK2,TRIM3	9
Cell-To-Cell Signaling and Interaction, Nervous System Development and Function	neurotransmission	0.00821			CBLN1,HAP1,HCN3,KCNAB1,KISS1R,NTSR1,RPS6KA3	7
Behavior	learning	0.0311			CEBPA,KCNAB1,NDN,NEUROD2,NTSR1,TRIM3	6
Connective Tissue Disorders, Skeletal and Muscular Disorders	abnormal bone density	0.0128			CEBPA,MAP3K14,RPS6KA3,TYROBP	4
Cell Morphology	abnormal morphology of plasma membrane	0.0182			CBLN1,CEBPA,RPS6KA3,TYROBP	4
Nervous System Development and Function	coordination	0.0217		1.067	CBLN1,NDN,NTSR1,RPS6KA3	4
Cellular Assembly and Organization, Nervous System Development and Function	fasciculation of axons	0.000271			CRTAC1,NDN,NEUROD2	3
Cellular Assembly and Organization	transport of endosomes	0.000904			ANKRD27,HAP1,TOM1	3
Developmental Disorder, Endocrine System Disorders, Hereditary Disorder, Organismal Injury and Abnormalities, Reproductive System Disease	gonadal dysgenesis	0.00189			CFTR,KISS1R,LARS2	3
Cellular Function and Maintenance, Tissue Development	function of bone cells	0.00695			MAP3K14,RPS6KA3,TYROBP	3
Cellular Development, Cellular Growth and Proliferation, Hematological System Development and Function	proliferation of antigen presenting cells	0.00737			RPS6KA1,RPS6KA3,TYROBP	3
Cellular Development, Cellular Growth and Proliferation, Hematological System Development and Function, Inflammatory Response	proliferation of phagocytes	0.0108			RPS6KA1,RPS6KA3,TYROBP	3
Organismal Injury and Abnormalities, Reproductive System Disease	benign breast disease	0.0173			CEBPA,HAP1,SIRT2	3
Hematological System Development and Function, Inflammatory Response, Tissue Morphology	quantity of dendritic cells	0.0199			RPS6KA1,RPS6KA3,TYROBP	3
Cell-To-Cell Signaling and Interaction, Nervous System Development and Function	action potential of neurons	0.027			HCN3,KCNAB1,RPS6KA3	3
Cellular Development, Hematological System Development and Function, Hematopoiesis	differentiation of macrophages	0.027			CEBPA,MAP3K14,TYROBP	3
Cell-To-Cell Signaling and Interaction	activation of connective tissue cells	0.0385			MAP3K14,NDN,TYROBP	3
Cellular Development, Hematopoiesis, Tissue Development	differentiation of bone marrow cells	0.0496			CEBPA,RPS6KA1,TYROBP	3
Tissue Morphology	density of Langerhans cells	5.27e-05			RPS6KA1,RPS6KA3	2
Cell Morphology, Inflammatory Response	size of Langerhans cells	5.27e-05			RPS6KA1,RPS6KA3	2
Cellular Development, Cellular Growth and Proliferation, Hematological System Development and Function, Inflammatory Response	cell proliferation of Langerhans cells	0.000105			RPS6KA1,RPS6KA3	2
Cellular Assembly and Organization	transport of sorting endosomes	0.000622			ANKRD27,HAP1	2
Cancer, Organismal Injury and Abnormalities, Reproductive System Disease	benign neoplasm of male genital organ	0.000946			CRTAC1,RPS6KA1	2
Cellular Assembly and Organization	formation of endosomes	0.00133			ANKRD27,HAP1	2
Organ Morphology, Organismal Development, Reproductive System Development and Function	abnormal morphology of small uterus	0.00155			CFTR,KISS1R	2
Hematological System Development and Function, Inflammatory Response, Tissue Morphology	quantity of Langerhans cells	0.00155			RPS6KA1,RPS6KA3	2
Endocrine System Disorders, Organismal Injury and Abnormalities, Reproductive System Disease	disorder of epididymis	0.00385			KISS1R,RPS6KA1	2
Endocrine System Development and Function, Nervous System Development and Function, Organ Morphology, Organismal Development	abnormal morphology of hypothalamus	0.00497			HAP1,NDN	2
Digestive System Development and Function, Hepatic System Development and Function, Organismal Development	abnormal morphology of biliary tree	0.00536			CEBPA,CFTR	2
Organ Morphology, Organismal Development, Reproductive System Development and Function	mass of uterus	0.00665			CFTR,KISS1R	2
Tissue Morphology	morphology of interstitial tissue	0.00757			CEBPA,CFTR	2
Organ Morphology, Organismal Development, Reproductive System Development and Function	mass of ovary	0.00958			CFTR,KISS1R	2
Organ Morphology, Reproductive System Development and Function	quantity of corpus luteum	0.0101			CEBPA,CFTR	2
Organ Morphology, Reproductive System Development and Function	abnormal morphology of vas deferens	0.0107			CFTR,KISS1R	2
Cardiovascular System Development and Function, Cellular Function and Maintenance, Organ Development, Skeletal and Muscular System Development and Function, Tissue Development	function of cardiomyocytes	0.0112			HCN3,Pln	2
Cardiovascular Disease, Developmental Disorder, Hematological Disease, Organismal Injury and Abnormalities	congenital aplastic anemia	0.013			RPS26,UBE2T	2
Developmental Disorder, Endocrine System Disorders, Hereditary Disorder, Organismal Injury and Abnormalities, Reproductive System Disease	testicular dysgenesis	0.013			CFTR,KISS1R	2
Hematological Disease, Hereditary Disorder, Organismal Injury and Abnormalities	constitutional bone marrow failure syndrome	0.0142			RPS26,UBE2T	2
Cell Signaling	neuropeptide signaling pathway	0.0142			KISS1R,NTSR1	2
Cell Cycle, Connective Tissue Development and Function	arrest in G1 phase of fibroblast cell lines	0.0149			CEBPA,RPS6KA3	2
Cellular Development	differentiation of neuroblastoma cell lines	0.0182			CEBPA,NDN	2
Organ Development, Reproductive System Development and Function	function of gonad	0.0242			CFTR,KISS1R	2
Skeletal and Muscular System Development and Function, Tissue Morphology	quantity of trabecula	0.0242			RPS6KA3,TYROBP	2
Nervous System Development and Function	electrophysiology of nervous system	0.025			KCNAB1,NDN	2
Connective Tissue Disorders, Developmental Disorder, Hereditary Disorder, Organismal Injury and Abnormalities, Skeletal and Muscular Disorders	osteopetrosis	0.025			CEBPA,TYROBP	2
Cellular Function and Maintenance, Connective Tissue Development and Function, Skeletal and Muscular System Development and Function, Tissue Development	function of osteoclasts	0.0258			MAP3K14,TYROBP	2
Cellular Development	differentiation of carcinoma cell lines	0.0275			CEBPA,NEUROD2	2
Cell Morphology, Cell-To-Cell Signaling and Interaction, Nervous System Development and Function, Tissue Morphology	abnormal morphology of synapse	0.0354			CBLN1,RPS6KA3	2
Nervous System Development and Function	thermal nociception	0.0373			NDN,NTSR1	2
Cellular Development	differentiation of brain	0.0431			CBLN1,KISS1R	2
Lipid Metabolism, Molecular Transport, Small Molecule Biochemistry	secretion of fatty acid	0.0441			KISS1R,NTSR1	2
Organismal Injury and Abnormalities, Reproductive System Disease	failure of lactation	0.0451			CEBPA,HAP1	2
Reproductive System Development and Function	ovulation	0.0451			CEBPA,KISS1R	2
Cellular Development, Hematological System Development and Function, Hematopoiesis	maturation of hematopoietic cells	0.0461			CEBPA,TYROBP	2
Respiratory Disease	abnormality of respiratory system	0.0482			CEBPA,CFTR	2

## Sheet: APPPS1;Tyrobp(HET) vs APPPS1
APP/PSEN1;Tyrobp(HET) vs APP/PSEN1
DAVID
no direction
Category	Term	Count	%	PValue	Genes	List Total	Pop Hits	Pop Total	Fold Enrichment
GOTERM_BP_DIRECT	GO:0018105~peptidyl-serine phosphorylation	3	5.88235	0.0360753	SGK1, HIPK4, AKT2	39	131	16609	9.75279
GOTERM_BP_DIRECT	GO:0010628~positive regulation of gene expression	4	7.84314	0.0454883	CRH, PDCD5, PTGFR, AKT2	39	350	16609	4.86711
GOTERM_BP_DIRECT	GO:0016310~phosphorylation	5	9.80392	0.0489137	SGK1, DGKG, HIPK4, CDKL3, AKT2	39	607	16609	3.508
DOWN regulated genes
Category	Term	Count	%	PValue	Genes	List Total	Pop Hits	Pop Total	Fold Enrichment
GOTERM_BP_DIRECT	GO:0010628~positive regulation of gene expression	4	0.0959233	0.0135262	CRH, PDCD5, PTGFR, AKT2	25	350	16609	7.59269
GOTERM_BP_DIRECT	GO:0090200~positive regulation of release of cytochrome c from mitochondria	2	0.0479616	0.0369265	TNFSF10, PDCD5	25	26	16609	51.1046
UP regulated genes
Category	Term	Count	%	PValue	Genes	List Total	Pop Hits	Pop Total	Fold Enrichment
GOTERM_BP_DIRECT	GO:0050775~positive regulation of dendrite morphogenesis	2	9.52381	0.0209357	SGK1, CDKL3	14	27	16609	87.8783
GOTERM_BP_DIRECT	GO:0035556~intracellular signal transduction	3	14.2857	0.0364971	SGK1, ARHGEF28, DGKG	14	392	16609	9.07926
Ingenuity
Categories	Diseases or Functions Annotation	p-Value	Predicted Activation State	Activation z-score	Molecules	# Molecules
Cellular Movement	migration of cells	0.0376		-1.972	AKT2,ARHGEF28,CLEC4M,CRH,IGFBP2,MC4R,NREP,PKP2,SGK1,TNFSF10,TYROBP	11
Lipid Metabolism, Molecular Transport, Small Molecule Biochemistry	concentration of lipid	0.00316		-1.534	AKT2,CRH,DGAT2,DHRS3,MC4R,RBMS1,SGK1,TNFSF10	8
Embryonic Development, Organismal Development	development of body trunk	0.0347			AKT2,CRH,DHRS3,IGFBP2,LMO2,MC4R,PKP2,TYROBP	8
Metabolic Disease	glucose metabolism disorder	0.0395		0.038	AKT2,CRH,DGAT2,IGFBP2,MC4R,RBMS1,TNFSF10,TYROBP	8
Cellular Movement, Hematological System Development and Function, Immune Cell Trafficking	cell movement of leukocytes	0.0101		-1.78	AKT2,CLEC4M,CRH,MC4R,SGK1,TNFSF10,TYROBP	7
Organismal Development	size of body	0.0168		-0.858	AKT2,ARHGEF28,CRH,DGAT2,DHRS3,MC4R,TYROBP	7
Endocrine System Disorders, Gastrointestinal Disease, Metabolic Disease	diabetes mellitus	0.0383			AKT2,DGAT2,IGFBP2,MC4R,RBMS1,TNFSF10,TYROBP	7
Cellular Movement, Hematological System Development and Function, Immune Cell Trafficking, Inflammatory Response	cell movement of phagocytes	0.0068	Decreased	-2.213	AKT2,CLEC4M,CRH,MC4R,SGK1,TYROBP	6
Cell Death and Survival	cell viability of tumor cell lines	0.0371		0.656	AKT2,CDKL3,CRH,IGFBP2,SGK1,TNFSF10	6
Cell Death and Survival	cell death of breast cancer cell lines	0.00295		-0.359	AKT2,CRH,IGFBP2,SGK1,TNFSF10	5
Psychological Disorders	major affective disorder	0.00301			CRH,DGAT2,IGFBP2,MRPS12,SGK1	5
Cancer, Cell Death and Survival, Organismal Injury and Abnormalities, Tumor Morphology	necrosis of tumor	0.0133		-1.13	AKT2,EMP2,IGFBP2,SGK1,TNFSF10	5
Carbohydrate Metabolism	quantity of carbohydrate	0.0215		1.131	AKT2,CRH,DGAT2,MC4R,TNFSF10	5
Cellular Movement, Hematological System Development and Function, Immune Cell Trafficking	cell movement of myeloid cells	0.0263	Decreased	-2.213	AKT2,CRH,MC4R,SGK1,TYROBP	5
Connective Tissue Development and Function, Tissue Morphology	quantity of connective tissue	0.0341		0.415	AKT2,DGAT2,MC4R,TNFSF10,TYROBP	5
Cellular Development, Cellular Growth and Proliferation, Hematological System Development and Function, Lymphoid Tissue Structure and Development	cell proliferation of T lymphocytes	0.0372		0.487	CLEC4M,CRH,IGFBP2,TNFSF10,TYROBP	5
Behavior	conditioning	0.00281		0.061	CRH,MC4R,NREP,SGK1	4
Cell Death and Survival, Cellular Compromise	cytotoxicity of cells	0.00303		-1.242	CRH,SGK1,TNFSF10,TYROBP	4
Cellular Development, Hematological System Development and Function, Hematopoiesis	differentiation of phagocytes	0.00472			AKT2,CLEC4M,TNFSF10,TYROBP	4
Nutritional Disease	weight loss	0.00478			CRH,DGAT2,MC4R,SGK1	4
Hematological Disease, Metabolic Disease	dysglycemia	0.0049		-0.53	AKT2,CRH,DGAT2,MC4R	4
Embryonic Development, Lymphoid Tissue Structure and Development, Organ Development, Organismal Development, Tissue Development	formation of lymphoid organ	0.00799			AKT2,CLEC4M,LMO2,TYROBP	4
Cellular Movement, Hematological System Development and Function, Immune Cell Trafficking, Inflammatory Response	migration of phagocytes	0.00834			AKT2,CLEC4M,CRH,TYROBP	4
Cellular Development, Hematological System Development and Function, Hematopoiesis	differentiation of myeloid cells	0.00932			AKT2,CLEC4M,TNFSF10,TYROBP	4
Cell Death and Survival	apoptosis of breast cancer cell lines	0.00989		-0.952	AKT2,CRH,SGK1,TNFSF10	4
Lipid Metabolism, Molecular Transport, Small Molecule Biochemistry	concentration of triacylglycerol	0.0105		-0.603	AKT2,CRH,DGAT2,MC4R	4
Cell-To-Cell Signaling and Interaction, Hematological System Development and Function, Immune Cell Trafficking, Inflammatory Response	activation of antigen presenting cells	0.0113			CLEC4M,CRH,TNFSF10,TYROBP	4
Carbohydrate Metabolism, Molecular Transport, Small Molecule Biochemistry	concentration of D-glucose	0.0154		1.067	AKT2,CRH,DGAT2,MC4R	4
Organismal Development	mass of organism	0.0155		-0.392	AKT2,CRH,DGAT2,MC4R	4
Cellular Movement, Hematological System Development and Function, Immune Cell Trafficking	cell movement of antigen presenting cells	0.0194			AKT2,CLEC4M,MC4R,TYROBP	4
Endocrine System Disorders, Gastrointestinal Disease, Metabolic Disease	non-insulin-dependent diabetes mellitus	0.0194			AKT2,DGAT2,MC4R,RBMS1	4
Cell-To-Cell Signaling and Interaction, Hematological System Development and Function, Immune Cell Trafficking, Inflammatory Response	activation of phagocytes	0.0205			CLEC4M,CRH,TNFSF10,TYROBP	4
Endocrine System Development and Function, Molecular Transport, Small Molecule Biochemistry	concentration of hormone	0.0276		-0.254	AKT2,CRH,MC4R,RBMS1	4
Cellular Movement, Hematological System Development and Function, Immune Cell Trafficking	cellular infiltration by leukocytes	0.0313		-1.131	CRH,MC4R,SGK1,TNFSF10	4
DNA Replication, Recombination, and Repair	synthesis of DNA	0.0313			ARHGEF28,IGFBP2,SGK1,TNFSF10	4
Cell Death and Survival	cell death of fibroblast cell lines	0.0397		-1.721	AKT2,CRH,EMP2,TNFSF10	4
Behavior	learning	0.0399			CLDN5,CRH,NREP,SGK1	4
Behavior	grooming	0.000521			CRH,MC4R,NREP	3
Cell Death and Survival	apoptosis of breast cell lines	0.000703			AKT2,SGK1,TNFSF10	3
Cell-To-Cell Signaling and Interaction, Cellular Growth and Proliferation, Hematological System Development and Function	induction of leukocytes	0.0011			CLEC4M,CRH,TNFSF10	3
Cell Death and Survival, Cellular Compromise	cytotoxicity of natural killer cells	0.00215			CRH,TNFSF10,TYROBP	3
Cancer, Organismal Injury and Abnormalities	neoplasia of tumor cells	0.00264			AKT2,EMP2,PDCD5	3
Cell-mediated Immune Response, Cellular Development, Cellular Function and Maintenance, Cellular Growth and Proliferation, Embryonic Development, Hematological System Development and Function, Hematopoiesis, Lymphoid Tissue Structure and Development, Organ Development, Organismal Development, Tissue Development	formation of thymocytes	0.00291			AKT2,LMO2,TYROBP	3
Endocrine System Disorders, Metabolic Disease	impaired glucose tolerance	0.00313			AKT2,IGFBP2,MC4R	3
Cellular Function and Maintenance	regulation of cells	0.00335			ARHGEF28,CRH,TYROBP	3
Protein Synthesis	quantity of leptin in blood	0.00358			AKT2,CRH,MC4R	3
Organ Morphology	abnormal morphology of epidermis	0.00443			AKT2,CRH,DGAT2	3
Cellular Development, Hematological System Development and Function, Hematopoiesis	differentiation of macrophages	0.00549			AKT2,TNFSF10,TYROBP	3
Cancer, Organismal Injury and Abnormalities, Reproductive System Disease	HER2 negative hormone receptor negative breast cancer	0.00831			IGFBP2,LMO2,TNFSF10	3
Energy Production, Lipid Metabolism, Small Molecule Biochemistry	oxidation of fatty acid	0.00926			AKT2,DGAT2,MC4R	3
Endocrine System Disorders, Hematological Disease, Metabolic Disease	hyperglycemia	0.0103			AKT2,CRH,MC4R	3
Cellular Movement, Hematological System Development and Function, Immune Cell Trafficking	migration of antigen presenting cells	0.0107			AKT2,CLEC4M,TYROBP	3
Lipid Metabolism, Small Molecule Biochemistry	homeostasis of lipid	0.011			AKT2,DGAT2,PKP2	3
Connective Tissue Development and Function, Skeletal and Muscular System Development and Function	resorption of bone	0.011			IGFBP2,MC4R,TYROBP	3
Metabolic Disease	disorder of lipid metabolism	0.0132			AKT2,DGAT2,TYROBP	3
Cell Morphology, Tissue Morphology	abnormal morphology of epithelial cells	0.0154			AKT2,CRH,DGAT2	3
Neurological Disease, Psychological Disorders	major depression	0.0163			CRH,IGFBP2,SGK1	3
Cellular Development, Connective Tissue Development and Function, Skeletal and Muscular System Development and Function, Tissue Development	differentiation of osteoclasts	0.0171			AKT2,TNFSF10,TYROBP	3
Lipid Metabolism, Molecular Transport, Small Molecule Biochemistry	release of lipid	0.0185			CRH,RBMS1,TNFSF10	3
Hematological System Development and Function	hemostasis	0.0212			AKT2,CLEC4M,SGK1	3
Cell Death and Survival	cell viability of cervical cancer cell lines	0.0225			AKT2,CDKL3,SGK1	3
Humoral Immune Response, Protein Synthesis	quantity of IgG	0.025			CLEC4M,TNFSF10,TYROBP	3
Cardiovascular System Development and Function	morphogenesis of cardiovascular system	0.0265			CLDN5,DHRS3,PKP2	3
Connective Tissue Development and Function, Tissue Morphology	quantity of connective tissue cells	0.0288			AKT2,MC4R,TYROBP	3
Cell Morphology	morphology of tumor cell lines	0.0291			IGFBP2,TNFSF10,TYROBP	3
Cell Death and Survival, Embryonic Development	cell death of embryonic cell lines	0.0327			EMP2,PKP2,TNFSF10	3
Lipid Metabolism, Small Molecule Biochemistry, Vitamin and Mineral Metabolism	synthesis of steroid	0.0353			CRH,IGFBP2,TNFSF10	3
Connective Tissue Development and Function, Tissue Morphology	quantity of adipose tissue	0.0378			AKT2,DGAT2,MC4R	3
Cell-To-Cell Signaling and Interaction, Cellular Assembly and Organization, Cellular Function and Maintenance	assembly of intercellular junctions	0.0384			CBLN2,CLDN5,PKP2	3
Cell Death and Survival	cell viability of leukocytes	0.039			AKT2,TNFSF10,TYROBP	3
Cell Death and Survival, Cellular Function and Maintenance	clearance of Streptococcus pneumoniae	0.000159			CLEC4M,TNFSF10	2
Endocrine System Disorders, Gastrointestinal Disease	severe disorder of pancreas	0.000159			AKT2,MC4R	2
Cancer, Cell Death and Survival, Organismal Injury and Abnormalities, Tumor Morphology	apoptosis of ovarian cancer cells	0.00044			AKT2,TNFSF10	2
Nervous System Development and Function	sensorimotor gating	0.000513			DHRS3,TYROBP	2
Cancer, Cell Death and Survival, Organismal Injury and Abnormalities, Tumor Morphology	cell death of B cell lymphoma cells	0.000763			EMP2,TNFSF10	2
Cell Death and Survival	apoptosis of adipocytes	0.000857			AKT2,TNFSF10	2
Connective Tissue Development and Function, Tissue Morphology	mass of brown adipose tissue	0.000857			CRH,MC4R	2
Behavior, Nervous System Development and Function	memory consolidation	0.00194			CRH,SGK1	2
Behavior	appetite	0.00255			CRH,MC4R	2
Cardiovascular System Development and Function, Nervous System Development and Function, Organ Morphology, Tissue Morphology	permeability of blood-brain barrier	0.00255			CRH,TNFSF10	2
Cancer, Cell Death and Survival, Organismal Injury and Abnormalities, Tumor Morphology	apoptosis of mammary tumor cells	0.00272			SGK1,TNFSF10	2
Connective Tissue Disorders, Metabolic Disease	lipodystrophy	0.00272			AKT2,TYROBP	2
Cell-To-Cell Signaling and Interaction, Molecular Transport, Small Molecule Biochemistry	release of 5-hydroxytryptamine	0.00289			CRH,TYROBP	2
Cellular Development, Cellular Growth and Proliferation, Connective Tissue Development and Function, Hematological System Development and Function, Lymphoid Tissue Structure and Development, Tissue Development	proliferation of peripheral blood lymphocytes	0.00307			TNFSF10,TYROBP	2
Embryonic Development, Humoral Immune Response, Lymphoid Tissue Structure and Development, Organ Development, Organismal Development, Tissue Development, Tissue Morphology	size of germinal center	0.00307			CLEC4M,TYROBP	2
Cancer, Cell Death and Survival, Neurological Disease, Organismal Injury and Abnormalities, Tumor Morphology	necrosis of glioma	0.00325			IGFBP2,TNFSF10	2
Cancer, Endocrine System Disorders, Organismal Injury and Abnormalities, Reproductive System Disease	clear cell ovarian cancer	0.00362			AKT2,IGFBP2	2
Nutritional Disease, Psychological Disorders	anorexia	0.00382			CRH,MC4R	2
Cell Death and Survival, Cellular Compromise	cytotoxicity of tumor cell lines	0.00444			SGK1,TNFSF10	2
Cardiovascular Disease, Organismal Injury and Abnormalities	formation of thrombus	0.00509			AKT2,SGK1	2
Organismal Development	mass of fetal organism	0.00509			AKT2,DGAT2	2
Cardiovascular System Development and Function, Embryonic Development, Organismal Development, Tissue Development	morphogenesis of outflow tract	0.00509			CLDN5,DHRS3	2
Cancer, Gastrointestinal Disease, Hepatic System Disease, Organismal Injury and Abnormalities	liver metastasis	0.00579			AKT2,IGFBP2	2
Drug Metabolism, Endocrine System Development and Function, Lipid Metabolism, Small Molecule Biochemistry, Vitamin and Mineral Metabolism	synthesis of testosterone	0.00579			CRH,IGFBP2	2
Cancer, Organismal Injury and Abnormalities	neoplasia of cancer cells	0.00759			AKT2,EMP2	2
Drug Metabolism, Endocrine System Development and Function, Lipid Metabolism, Molecular Transport, Small Molecule Biochemistry	concentration of progesterone	0.00843			CRH,RBMS1	2
Cell Death and Survival	cytolysis of natural killer cells	0.00843			TNFSF10,TYROBP	2
Cell-To-Cell Signaling and Interaction, Cellular Growth and Proliferation, Hematological System Development and Function	induction of lymphocytes	0.00871			CRH,TNFSF10	2
Reproductive System Development and Function	birthweight	0.0093			AKT2,DGAT2	2
Infectious Diseases	quantity of virus	0.0096			TNFSF10,TYROBP	2
Organismal Injury and Abnormalities	edema of tissue	0.0105			CRH,PKP2	2
Cancer, Organismal Injury and Abnormalities, Reproductive System Disease	metastasis of mammary tumor	0.0105			AKT2,PDCD5	2
Cell-To-Cell Signaling and Interaction, Cellular Growth and Proliferation, Hematological System Development and Function, Inflammatory Response	stimulation of phagocytes	0.0105			CLEC4M,CRH	2
Cell Death and Survival	initiation of cell death	0.0118			CRH,TNFSF10	2
Cardiovascular Disease, Organismal Injury and Abnormalities	right ventricular abnormality	0.0122			DHRS3,PKP2	2
Endocrine System Disorders, Organismal Injury and Abnormalities, Reproductive System Disease	polycystic ovary syndrome	0.0125			AKT2,IGFBP2	2
Cellular Growth and Proliferation, Hematological System Development and Function	inhibition of lymphocytes	0.0128			CRH,TNFSF10	2
Cancer, Hematological Disease, Immunological Disease, Organismal Injury and Abnormalities	tumorigenesis of lymphoma	0.0128			EMP2,TNFSF10	2
Endocrine System Disorders, Gastrointestinal Disease, Metabolic Disease	hyperinsulinism	0.0132			AKT2,MC4R	2
Cellular Development, Cellular Growth and Proliferation	proliferation of myeloma cell lines	0.0143			SGK1,TNFSF10	2
Cancer, Organismal Injury and Abnormalities	metastasis of tumor cells	0.0169			AKT2,PDCD5	2
Nervous System Development and Function	prepulse inhibition	0.0189			CRH,TYROBP	2
Cellular Assembly and Organization, Cellular Function and Maintenance	depolarization of cellular membrane	0.0193			CRH,TNFSF10	2
Hematological System Development and Function, Immune Cell Trafficking, Inflammatory Response, Tissue Development	accumulation of antigen presenting cells	0.0205			TNFSF10,TYROBP	2
Organismal Functions	percentage body fat	0.021			AKT2,MC4R	2
Dermatological Diseases and Conditions, Inflammatory Disease	Acne	0.0214			CRH,SGK1	2
Digestive System Development and Function, Embryonic Development, Organismal Development	development of palate	0.0218			CLDN5,DHRS3	2
Cellular Development, Cellular Growth and Proliferation	proliferation of neuroblastoma cell lines	0.0227			AKT2,TNFSF10	2
Molecular Transport	transport of Na+	0.024			AKT2,SGK1	2
Cellular Movement	invasion of brain cancer cell lines	0.0245			AKT2,IGFBP2	2
Endocrine System Development and Function, Organ Morphology, Tissue Morphology	quantity of neuroendocrine cells	0.0245			AKT2,CRH	2
Cell Death and Survival, Hematological System Development and Function	cell viability of myeloid cells	0.0249			TNFSF10,TYROBP	2
Cellular Movement	invasion of prostate cancer cell lines	0.0254			AKT2,TNFSF10	2
Cell Morphology, Cellular Assembly and Organization, Cellular Development, Cellular Function and Maintenance, Cellular Growth and Proliferation, Nervous System Development and Function, Tissue Development	morphogenesis of dendrites	0.0263			CDKL3,SGK1	2
Cancer, Organismal Injury and Abnormalities, Reproductive System Disease	tumorigenesis of mammary tumor	0.0263			AKT2,PDCD5	2
Nutritional Disease	body mass index	0.0277			MC4R,SGK1	2
Cellular Movement, Skeletal and Muscular System Development and Function	migration of vascular smooth muscle cells	0.0282			IGFBP2,TNFSF10	2
Cellular Movement	migration of prostate cancer cell lines	0.0287			AKT2,TNFSF10	2
Humoral Immune Response, Protein Synthesis	quantity of IgG2a	0.0292			TNFSF10,TYROBP	2
Cellular Development, Hematological System Development and Function, Hematopoiesis	differentiation of monocytes	0.0297			CLEC4M,TNFSF10	2
Cell Death and Survival	apoptosis of ovarian cancer cell lines	0.0302			AKT2,TNFSF10	2
Carbohydrate Metabolism, Small Molecule Biochemistry	synthesis of polyols	0.0302			CRH,DGAT2	2
Cell-To-Cell Signaling and Interaction, Hematological System Development and Function, Immune Cell Trafficking, Inflammatory Response	activation of dendritic cells	0.0307			CLEC4M,TNFSF10	2
Gene Expression	binding of NFkB binding site	0.0322			AKT2,TNFSF10	2
Cellular Movement, Hematological System Development and Function, Immune Cell Trafficking, Inflammatory Response	migration of dendritic cells	0.0322			AKT2,CLEC4M	2
Cell Death and Survival	cell viability of phagocytes	0.0327			TNFSF10,TYROBP	2
Cellular Movement, Hematological System Development and Function, Immune Cell Trafficking, Inflammatory Response	migration of neutrophils	0.0348			AKT2,CRH	2
Cellular Development, Hematopoiesis	maturation of dendritic cells	0.0364			TNFSF10,TYROBP	2
Endocrine System Disorders, Hematological Disease, Metabolic Disease	hypoglycemia	0.0369			AKT2,DGAT2	2
Cellular Movement	migration of brain cancer cell lines	0.038			IGFBP2,NREP	2
Lymphoid Tissue Structure and Development, Organ Morphology, Organismal Development, Tissue Morphology	mass of spleen	0.0396			CRH,IGFBP2	2
Free Radical Scavenging	production of superoxide	0.0396			AKT2,TYROBP	2

## Sheet: APP;Tyr(KO) vs APP;Tyr(HET)
APP/PSEN1;Tyrobp(KO) vs DAVID APP/PSEN1;Tyrobp(HET)
DAVID
no direction
Category	Term	Count	%	PValue	Genes	List Total	Pop Hits	Pop Total	Fold Enrichment
GOTERM_BP_DIRECT	GO:0031098~stress-activated protein kinase signaling cascade	2	6.45161	0.0476855	PAK4, MAP3K14	19	45	16609	38.8515
UP
Category	Term	Count	%	PValue	Genes	List Total	Pop Hits	Pop Total	Fold Enrichment
GOTERM_BP_DIRECT	GO:0031098~stress-activated protein kinase signaling cascade	2	0.169492	0.021475	PAK4, MAP3K14	9	45	16609	82.0198
GOTERM_BP_DIRECT	GO:0071407~cellular response to organic cyclic compound	2	0.169492	0.0271331	PAK4, AKT2	9	57	16609	64.7524
GOTERM_BP_DIRECT	GO:0007346~regulation of mitotic cell cycle	2	0.169492	0.0369659	PAK4, MAP3K14	9	78	16609	47.3191
Ingenuity
Categories	Diseases or Functions Annotation	p-Value	Predicted Activation State	Activation z-score	Molecules	# Molecules
Cell Death and Survival	apoptosis	0.0259		-1.347	AF366264 (includes others),AKT2,CYBA,MAP3K14,PAK4,PKP2,PRKDC,SYCP2,TYROBP	9
Cellular Growth and Proliferation, Tissue Development	generation of cells	0.05		1.474	AKT2,CYBA,MAP3K14,PAK4,PRKDC,SYCP2,TYROBP	7
Embryonic Development, Organismal Development	development of body trunk	0.0137			AKT2,MAP3K14,PAK4,PKP2,PRKDC,TYROBP	6
Cell Death and Survival	cell viability	0.0201		0.516	AKT2,CYBA,MAP3K14,PAK4,PRKDC,TYROBP	6
Cell Death and Survival	cell viability of tumor cell lines	0.0094		1.076	AKT2,CYBA,MAP3K14,PAK4,PRKDC	5
Organismal Development	abnormal morphology of body cavity	0.0486			AKT2,MAP3K14,PAK4,PKP2,PRKDC	5
Embryonic Development, Lymphoid Tissue Structure and Development, Organ Development, Organismal Development, Tissue Development	formation of lymphoid organ	0.000776			AKT2,MAP3K14,PRKDC,TYROBP	4
Cell-mediated Immune Response, Cellular Development, Cellular Function and Maintenance, Cellular Growth and Proliferation, Embryonic Development, Hematological System Development and Function, Hematopoiesis, Lymphoid Tissue Structure and Development, Organ Development, Organismal Development, Tissue Development	T cell development	0.0108			AKT2,MAP3K14,PRKDC,TYROBP	4
Organismal Development	abnormal morphology of thoracic cavity	0.0142			MAP3K14,PAK4,PKP2,PRKDC	4
Cell Death and Survival	cell death of connective tissue cells	0.0168	Decreased	-2	AKT2,MAP3K14,PRKDC,SYCP2	4
Cell Death and Survival	cell death of immune cells	0.0235		0.08	AKT2,MAP3K14,PRKDC,TYROBP	4
Cellular Development, Hematological System Development and Function, Hematopoiesis	differentiation of leukocytes	0.0253			AKT2,MAP3K14,PRKDC,TYROBP	4
Post-Translational Modification	phosphorylation of protein	0.0277			AKT2,MAP3K14,PRKDC,TYROBP	4
Inflammatory Response	inflammation of body cavity	0.0452			AKT2,AMY2A,MAP3K14,TYROBP	4
Free Radical Scavenging	production of superoxide	0.000619			AKT2,CYBA,TYROBP	3
Cellular Development, Hematological System Development and Function, Hematopoiesis	differentiation of macrophages	0.000902			AKT2,MAP3K14,TYROBP	3
Embryonic Development, Lymphoid Tissue Structure and Development, Organ Development, Organismal Development, Tissue Development	formation of thymus gland	0.00182			AKT2,PRKDC,TYROBP	3
Cellular Development, Connective Tissue Development and Function, Skeletal and Muscular System Development and Function, Tissue Development	differentiation of osteoclasts	0.00299			AKT2,MAP3K14,TYROBP	3
Cell Death and Survival	cell viability of leukocytes	0.00731			AKT2,MAP3K14,TYROBP	3
Digestive System Development and Function, Gastrointestinal Disease, Hepatic System Development and Function, Hepatic System Disease, Inflammatory Disease, Inflammatory Response, Organ Development, Organismal Injury and Abnormalities	inflammation of liver	0.00854			AMY2A,MAP3K14,TYROBP	3
Gene Expression	binding of protein binding site	0.00934			AKT2,MAP3K14,PRKDC	3
Humoral Immune Response, Protein Synthesis	quantity of immunoglobulin	0.0106			MAP3K14,PRKDC,TYROBP	3
Cell Death and Survival	apoptosis of connective tissue cells	0.0108			AKT2,MAP3K14,PRKDC	3
Cancer, Organismal Injury and Abnormalities, Reproductive System Disease	breast adenocarcinoma	0.0127			AKT2,CYBA,PRKDC	3
Cell Death and Survival	cell death of cervical cancer cell lines	0.0196			CYBA,PAK4,PRKDC	3
Lymphoid Tissue Structure and Development, Tissue Morphology	quantity of lymphoid tissue	0.0221			MAP3K14,PRKDC,TYROBP	3
Skeletal and Muscular System Development and Function	morphology of muscle	0.0274			AKT2,PAK4,PKP2	3
Organismal Injury and Abnormalities	Bleeding	0.0296			AMY2A,KIAA0586,PKP2	3
Cancer	cell transformation	0.0381			AKT2,MAP3K14,PAK4	3
Reproductive System Development and Function	abnormal morphology of reproductive system	0.0416			AKT2,PAK4,SYCP2	3
Cardiovascular System Development and Function, Embryonic Development, Organ Development, Organismal Development, Tissue Development	cardiogenesis	0.0436			PAK4,PKP2,PRKDC	3
Cellular Development	differentiation of nervous system	0.0457			AKT2,PAK4,TYROBP	3
Developmental Disorder	Hypoplasia	0.0465			AKT2,PKP2,PRKDC	3
Lymphoid Tissue Structure and Development, Tissue Morphology	morphology of lymphoid tissue	0.0489			MAP3K14,PRKDC,TYROBP	3
Tissue Development	development of epithelial tissue	0.0495			CYBA,MAP3K14,PRKDC	3
Cellular Function and Maintenance, Hematological System Development and Function	function of natural killer T lymphocytes	8.89e-05			PRKDC,TYROBP	2
Digestive System Development and Function, Lymphoid Tissue Structure and Development, Organ Morphology, Organismal Development, Tissue Morphology	lack of Peyer's patches	0.000169			MAP3K14,PRKDC	2
Cell Cycle, DNA Replication, Recombination, and Repair	synapsis	0.000519			PRKDC,SYCP2	2
Cellular Development, Hematological System Development and Function, Hematopoiesis, Tissue Development	differentiation of bone marrow-derived macrophages	0.000692			AKT2,MAP3K14	2
Connective Tissue Disorders, Metabolic Disease	lipodystrophy	0.000788			AKT2,TYROBP	2
Cell Morphology, Cellular Function and Maintenance	autophagy of brain cancer cell lines	0.00111			AKT2,PRKDC	2
Embryonic Development, Lymphoid Tissue Structure and Development, Organ Development, Organismal Development, Tissue Development	development of lymph follicle	0.00111			AKT2,MAP3K14	2
Cardiovascular Disease, Connective Tissue Disorders, Organismal Injury and Abnormalities	edema of pericardial cavity	0.00184			KIAA0586,PKP2	2
Digestive System Development and Function, Embryonic Development, Organ Development, Organismal Development, Tissue Development	development of intestine	0.00215			MAP3K14,PRKDC	2
Cellular Function and Maintenance, Connective Tissue Development and Function, Skeletal and Muscular System Development and Function, Tissue Development	function of osteoclasts	0.00257			MAP3K14,TYROBP	2
Cell Death and Survival	necroptosis of fibroblast cell lines	0.00284			AKT2,SYCP2	2
Cell Death and Survival	cell viability of brain cancer cell lines	0.00352			AKT2,PRKDC	2
Endocrine System Disorders, Organismal Injury and Abnormalities, Reproductive System Disease	polycystic ovary syndrome	0.00373			AKT2,AMY2A	2
Cellular Compromise	respiratory burst	0.00426			CYBA,TYROBP	2
Cancer, Immunological Disease, Organismal Injury and Abnormalities	thymus gland tumor	0.00496			AKT2,PRKDC	2
Cell-To-Cell Signaling and Interaction	activation of bone cells	0.00507			MAP3K14,TYROBP	2
Cell Death and Survival, Connective Tissue Development and Function	cell viability of fibroblasts	0.00662			AKT2,PRKDC	2
Cardiovascular System Development and Function, Organ Morphology, Organismal Development, Skeletal and Muscular System Development and Function	abnormal morphology of myocardium	0.00912			PAK4,PKP2	2
Cell Death and Survival, Hematological System Development and Function	cell viability of B lymphocytes	0.00912			AKT2,MAP3K14	2
Immunological Disease	primary immunodeficiency disorder	0.00912			CYBA,PRKDC	2
Cell Death and Survival	apoptosis of ovarian cancer cell lines	0.00928			AKT2,PRKDC	2
Hematological System Development and Function, Lymphoid Tissue Structure and Development, Tissue Morphology	quantity of natural killer cells	0.00944			PRKDC,TYROBP	2
Embryonic Development, Lymphoid Tissue Structure and Development, Organ Development, Organismal Development, Tissue Development	formation of lymph node	0.0103			MAP3K14,TYROBP	2
Cell-mediated Immune Response, Cellular Development, Cellular Function and Maintenance, Cellular Growth and Proliferation, Embryonic Development, Hematological System Development and Function, Hematopoiesis, Lymphoid Tissue Structure and Development, Organ Development, Organismal Development, Tissue Development	formation of thymocytes	0.0103			AKT2,TYROBP	2
Infectious Diseases	intra-abdominal infection	0.0104			AKT2,AMY2A	2
Endocrine System Disorders, Metabolic Disease	impaired glucose tolerance	0.0108			AKT2,AMY2A	2
Hematological System Development and Function, Humoral Immune Response, Lymphoid Tissue Structure and Development, Tissue Morphology	quantity of follicular B lymphocytes	0.0108			MAP3K14,TYROBP	2
Cellular Movement	cell movement of prostate cancer cell lines	0.0123			AKT2,PAK4	2
Cellular Development, Hematological System Development and Function, Hematopoiesis	maturation of lymphocytes	0.0131			MAP3K14,TYROBP	2
Cardiovascular Disease, Organismal Injury and Abnormalities, Skeletal and Muscular Disorders	cardiac fibrillation	0.014			AMY2A,PKP2	2
Cell Death and Survival	apoptosis of germ cells	0.0142			PRKDC,SYCP2	2
Lymphoid Tissue Structure and Development, Organ Morphology, Organismal Development, Tissue Morphology	abnormal morphology of thymus gland	0.016			MAP3K14,PRKDC	2
Cell Death and Survival	cell viability of carcinoma cell lines	0.0185			AKT2,PRKDC	2
Cellular Movement	cell movement of epithelial cells	0.0196			AKT2,PAK4	2
Organismal Injury and Abnormalities, Skeletal and Muscular Disorders	atrophy of muscle	0.02			AKT2,AMY2A	2
Connective Tissue Development and Function	adipogenesis	0.0209			AKT2,PKP2	2
Cell Cycle, DNA Replication, Recombination, and Repair	DNA recombination	0.0212			PRKDC,SYCP2	2
Lymphoid Tissue Structure and Development, Organ Morphology, Tissue Morphology	abnormal morphology of lymph node	0.0219			MAP3K14,PRKDC	2
Endocrine System Disorders, Hematological Disease, Metabolic Disease	hyperglycemia	0.0242			AKT2,AMY2A	2
Cellular Movement, Hematological System Development and Function, Immune Cell Trafficking	migration of antigen presenting cells	0.025			AKT2,TYROBP	2
Lipid Metabolism, Small Molecule Biochemistry	homeostasis of lipid	0.0255			AKT2,PKP2	2
Connective Tissue Disorders, Developmental Disorder, Organismal Development, Skeletal and Muscular Disorders	congenital malformation of face	0.0257			KIAA0586,TYROBP	2
Connective Tissue Disorders, Skeletal and Muscular Disorders	abnormal bone density	0.0293			MAP3K14,TYROBP	2
Developmental Disorder	hypoplasia of thorax	0.0293			PKP2,PRKDC	2
Cancer, Organismal Injury and Abnormalities	invasion of tissue	0.032			AKT2,PAK4	2
Organ Morphology, Organismal Development, Reproductive System Development and Function	mass of testis	0.032			AKT2,SYCP2	2
Cellular Movement	migration of cancer cells	0.032			AKT2,PAK4	2
Cancer, Organismal Injury and Abnormalities, Reproductive System Disease	ductal breast cancer	0.0322			CYBA,PRKDC	2
Cell-To-Cell Signaling and Interaction	cell-cell adhesion	0.0358			PAK4,PKP2	2
Developmental Disorder	dysplasia	0.0384			PRKDC,TYROBP	2
Gastrointestinal Disease, Hepatic System Disease, Organismal Injury and Abnormalities	injury of liver	0.0387			AMY2A,MAP3K14	2
Cell Death and Survival	necrosis of prostate cancer cell lines	0.0387			AKT2,PAK4	2
Cell Death and Survival	cell viability of cervical cancer cell lines	0.0417			AKT2,PRKDC	2
Carbohydrate Metabolism, Molecular Transport, Small Molecule Biochemistry	uptake of D-glucose	0.0423			AKT2,MAP3K14	2
Cancer, Hematological Disease, Immunological Disease, Organismal Injury and Abnormalities	T-cell non-Hodgkin's disease	0.0426			MAP3K14,PRKDC	2
Cell Death and Survival	apoptosis of fibroblasts	0.0435			AKT2,PRKDC	2
Humoral Immune Response, Protein Synthesis	quantity of IgG	0.0448			MAP3K14,TYROBP	2
Connective Tissue Development and Function, Tissue Morphology	quantity of connective tissue cells	0.0495			AKT2,TYROBP	2
