# Supplementary material for: Deficiency of TYROBP, an adapter protein for TREM2 and CR3 receptors, is neuroprotective in a mouse model of early Alzheimer’s pathology
Source: Acta Neuropathol. 2017 Jun 13;134(5):769–88. doi: 10.1007/s00401-017-1737-3 (PMC5645450; doi:10.1007/s00401-017-1737-3)
Supplement: Supplementary file 6 — Suppl.6_APPPSEN1;Tyrobp.mice.network (XLSX 12 kb) [file 401_2017_1737_MOESM6_ESM.xlsx]

## Sheet: Network
Table 1 Differentially expressed genes (DEGs; FDR <= 0.2, FC >= 1.2) down-regulated in Tyrobp heterogyzygous genotype of App/PSEN1 mice were enriched for Harvard Brain Bank (HBB) AD coexpression network modules.
Module	Module.Annotation	DEGs	Overlap.Size	DEGs.Size	Modules.Size	FE	Pvalue	P.adj	Overlap.Items
tan	extracellular region	Down-regulated	36	106	365	4.77984	2.32085e-16	1.27647e-13	CASQ2;CDH1;CFH;COCH;COL1A1;COL8A1;COL8A2;CRABP2;DAB2;DHRS3;FAM43A;FBLN5;GAS1;GNG11;IGF2;IGFBP2;KDR;LEPR;MCAM;MXRA8;NID2;OGN;OSR1;PENK;PHLDB2;PTGDS;PTGFR;SLC13A4;SLC22A6;SLC6A13;SLC6A20;SMAD6;TFPI;TWIST1;WNK4;WNT6
blue2	Extracellular matrix	Down-regulated	14	106	40	16.9618	1.57323e-14	4.32638e-12	COL1A1;CRABP2;FBLN5;IGF2;KDR;OGN;OSR1;PHLDB2;PTGFR;SLC13A4;SLC22A6;SLC6A20;TWIST1;WNK4
gray5	insulin-like growth factor binding	Down-regulated	7	106	29	11.6978	1.40251e-06	0.000154277	IGFBP2;KDR;OGN;OSR1;SLC13A4;SLC6A20;TWIST1
Table 2 Differentially expressed genes (DEGs; FDR <= 0.2, FC >= 1.2) up- or down-regulated in Tyrobp heterogyzygous genotype of App/PSEN1 mice were enriched for Mount Sinai Brain Bank (MSBB) AD coexpression network modules.
Region	Module	Module.Annotation	DEGs	Overlap.Size	DEGs.Size	Module.Size	FE	Pvalue	P.adj	Overlap.Items
AMYG	cyan	PROTEINACEOUS_EXTRACELLULAR_MATRIX	Down-regulated	25	152	284	6.97334	1.39387e-14	1.08583e-10	CASQ2;CFH;COL1A1;COL8A1;DAB2;ETS1;FBLN5;FZD6;GIMAP1;IGF2;IGFBP2;LEPR;LMCD1;MCAM;NID2;OGN;OLFML1;OSR1;PGM5;PHLDB2;SLC13A4;SLC6A13;SLC6A20;SMAD6;TFPI
BM44-IFG	brown2	SKELETAL_DEVELOPMENT	Down-regulated	11	152	48	18.1539	1.36308e-11	5.3092e-08	CDH1;CRABP2;DAB2;GAS1;LEPR;OGN;OSR1;PHLDB2;SLC13A4;SLC6A13;SLC6A20
BM38-TP	thistle	ORGAN_DEVELOPMENT	Down-regulated	14	152	102	10.8729	3.26573e-11	8.48e-08	CDH1;COCH;COL1A1;CRABP2;DAB2;GAS1;IGFBP2;KDR;LEPR;OGN;PHLDB2;SLC13A4;SLC6A13;SLC6A20
BM36-PHG	maroon	ORGAN_DEVELOPMENT	Down-regulated	12	152	110	8.64187	1.28626e-08	1.42569e-05	CDH1;COL8A1;CRABP2;DAB2;GAS1;LEPR;NID2;OGN;OSR1;PHLDB2;SLC6A13;SLC6A20
NAc	grey60	ORGAN_DEVELOPMENT	Down-regulated	14	152	161	6.88844	1.46413e-08	1.42569e-05	BCAS1;CASQ2;CFH;COL8A1;IGF2;IGFBP2;LEPR;MCAM;OGN;OLFML1;PHLDB2;SLC13A4;SMAD6;TFPI
BM10-FP	burlywood	ORGAN_DEVELOPMENT	Down-regulated	8	152	43	14.7381	5.34709e-08	4.6282e-05	COL1A1;GAS1;KDR;LEPR;OGN;PHLDB2;SLC13A4;SLC6A13
BM36-PHG	violet	PROTEINACEOUS_EXTRACELLULAR_MATRIX	Down-regulated	12	152	130	7.31235	8.49022e-08	6.61388e-05	CFH;COL1A1;DAB2;EMP2;FBLN5;IGFBP2;LMCD1;MCAM;MYCN;PGM5;SLC13A4;TNFSF10
AMYG	cyan2	ANION_TRANSPORT	Down-regulated	8	152	51	12.4262	2.15595e-07	0.000152681	CDH1;CRABP2;GAS1;LEPR;OGN;PHLDB2;PTGDS;TWIST1
HIPP	salmon	EXTRACELLULAR_REGION	Down-regulated	16	152	307	4.12858	1.61955e-06	0.000887699	CDH1;COCH;COL8A2;DAB2;DDR2;FBLN5;IGFBP2;LEPR;NID2;OGN;PDPN;PHLDB2;RBMS1;SLC13A4;SLC6A13;SLC6A20
BM21-MTG	seashell	NUCLEOBASENUCLEOSIDE_AND_NUCLEOTIDE_METABOLIC_PROCESS	Up-regulated	5	66	53	17.2113	9.93416e-06	0.00407301	FMO2;PDE1A;RHBDL3;RNF217;TSC22D3
BM10-FP	wheat	IMMUNE_SYSTEM_PROCESS	Down-regulated	8	152	110	5.76124	7.40469e-05	0.0288413	HLA-A;ITGB2;MTHFD2;NMI;PSMB8;TAP2;TNFSF10;TYROBP
BM7-SPL	lightgreen	POSITIVE_REGULATION_OF_BIOLOGICAL_PROCESS	Down-regulated	12	152	253	3.75733	8.59268e-05	0.0304259	CLDN5;COLEC12;EMP2;GNG11;ICAM2;IL17RA;ITGB4;LMO2;MTHFD2;PDPN;SAMD4A;VEGFA
